# Supplementary material for: Comparing the Proteomic Profiles of Extracellular Vesicles Isolated using Different Methods from Long-term Stored Plasma Samples
Source: Biol Proced Online. 2024 Jun 19;26:18. doi: 10.1186/s12575-024-00243-4 (PMC11188224; doi:10.1186/s12575-024-00243-4)
Supplement: Supplementary file 1 — Supplementary Material 1 [file 12575_2024_243_MOESM1_ESM.xlsx]

## Sheet: Additional Table 1
Additional Table. 1. Total protein content identified in each isolation method. Presence or abscense of the GO terms 'Extracellular Exosome' and 'Blood Microparticle' are marked as 'yes' or 'no'. Proteins' abundance is categorized based on criteria including the number of peptide spectral matches (#PSM), the quantity of identified peptides (#Pep), and their uniqueness (#Uniq). Additionally, the t…
				SEC				UC				SEC+UC
UniProtKB_Accession	Protein Description	Extracellular Exosome (GO:0070062)	Blood Microparticle (GO:0072562)	PSMs	#Pep	#Uniq	%Cov	PSMs	#Pep	#Uniq	%Cov	PSMs	#Pep	#Uniq	%Cov
E7EX29	14-3-3 protein zeta/delta (Fragment) OS=Homo sapiens OX=9606 GN=YWHAZ PE=1 SV=1	Yes	Yes	70	11	6	37.4	10	4	4	16.67	171	12	6	41.46
P02768	Albumin OS=Homo sapiens OX=9606 GN=ALB PE=1 SV=2	Yes	Yes	488	48	48	53.53	2820	125	18	71.43	411	31	31	34.32
P01023	Alpha-2-macroglobulin OS=Homo sapiens OX=9606 GN=A2M PE=1 SV=3	Yes	Yes	223	39	34	28.22	745	68	58	40.57	76	20	20	14.72
H0YKS4	Annexin (Fragment) OS=Homo sapiens OX=9606 GN=ANXA2 PE=1 SV=1	Yes	No	2	2	2	11.93	11	3	3	17.61	14	6	6	36.93
H0YMD0	Annexin (Fragment) OS=Homo sapiens OX=9606 GN=ANXA2 PE=1 SV=1	Yes	No	2	2	2	9.25	11	3	3	13.66	14	6	6	28.63
H0YN42	Annexin (Fragment) OS=Homo sapiens OX=9606 GN=ANXA2 PE=1 SV=1	Yes	No	2	2	2	8.2	11	3	3	12.11	14	6	6	25.39
P07355	Annexin A2 OS=Homo sapiens OX=9606 GN=ANXA2 PE=1 SV=2	Yes	No	2	2	2	6.19	11	3	3	9.14	14	6	6	19.17
H0YMU9	Annexin OS=Homo sapiens OX=9606 GN=ANXA2 PE=1 SV=1	Yes	No	2	2	2	9.13	11	3	3	13.48	14	6	6	28.26
H0YMW4	Annexin OS=Homo sapiens OX=9606 GN=ANXA2 PE=1 SV=2	Yes	No	2	2	2	5.72	11	3	3	8.45	14	6	6	17.71
H0YNB8	Annexin OS=Homo sapiens OX=9606 GN=ANXA2 PE=1 SV=2	Yes	No	2	2	2	11.11	11	3	3	16.4	14	6	6	34.39
P01008	Antithrombin-III OS=Homo sapiens OX=9606 GN=SERPINC1 PE=1 SV=1	Yes	Yes	13	6	6	15.95	62	11	11	23.92	3	2	2	5.39
P02647	Apolipoprotein A-I OS=Homo sapiens OX=9606 GN=APOA1 PE=1 SV=1	Yes	Yes	209	19	19	67.04	404	26	26	71.54	32	10	10	40.07
P04114	Apolipoprotein B-100 OS=Homo sapiens OX=9606 GN=APOB PE=1 SV=2	Yes	No	162	49	49	11.99	14	10	10	2.83	42	13	13	3
P02649	Apolipoprotein E OS=Homo sapiens OX=9606 GN=APOE PE=1 SV=1	Yes	Yes	644	29	29	63.09	31	7	7	25.55	112	12	12	40.69
P04003	C4b-binding protein alpha chain OS=Homo sapiens OX=9606 GN=C4BPA PE=1 SV=2	No	Yes	172	15	15	24.96	11	5	5	6.87	9	3	3	4.52
P04040	Catalase OS=Homo sapiens OX=9606 GN=CAT PE=1 SV=3	Yes	No	5	3	3	8.16	3	2	2	5.31	26	6	6	13.47
A0A0A0MSV6	Complement C1q subcomponent subunit B (Fragment) OS=Homo sapiens OX=9606 GN=C1QB PE=1 SV=6	No	Yes	56	5	5	24.12	16	3	3	18.86	7	3	3	12.72
D6R934	Complement C1q subcomponent subunit B OS=Homo sapiens OX=9606 GN=C1QB PE=1 SV=1	No	Yes	56	5	5	21.91	16	3	3	17.13	7	3	3	11.55
P02747	Complement C1q subcomponent subunit C OS=Homo sapiens OX=9606 GN=C1QC PE=1 SV=3	No	Yes	53	5	5	25.31	12	2	2	11.02	6	5	5	15.92
P00736	Complement C1r subcomponent OS=Homo sapiens OX=9606 GN=C1R PE=1 SV=2	Yes	Yes	27	6	6	7.8	11	2	2	2.84	3	2	2	2.84
P01024	Complement C3 OS=Homo sapiens OX=9606 GN=C3 PE=1 SV=2	Yes	Yes	107	25	25	16.12	467	66	65	40.29	76	15	15	9.74
A0A140TA44	Complement C4-A OS=Homo sapiens OX=9606 GN=C4A PE=1 SV=1	Yes	Yes	21	9	9	5.71	166	36	36	21.61	6	4	4	2.36
A0A0G2JL54	Complement C4-B OS=Homo sapiens OX=9606 GN=C4B_2 PE=1 SV=1	Yes	Yes	21	9	9	5.71	166	36	36	21.61	6	4	4	2.36
A0A3B3ISR2	Complement subcomponent C1r OS=Homo sapiens OX=9606 GN=C1R PE=1 SV=1	Yes	Yes	27	6	6	7.8	11	2	2	2.84	3	2	2	2.84
B4DPQ0	Complement subcomponent C1r OS=Homo sapiens OX=9606 GN=C1R PE=1 SV=1	Yes	Yes	27	6	6	7.65	11	2	2	2.78	3	2	2	2.78
F5H2D0	Complement subcomponent C1r OS=Homo sapiens OX=9606 GN=C1R PE=1 SV=3	Yes	Yes	27	6	6	8.2	11	2	2	2.98	3	2	2	2.98
P01040	Cystatin-A OS=Homo sapiens OX=9606 GN=CSTA PE=1 SV=1	No	No	13	3	3	39.8	9	4	4	57.14	16	2	2	30.61
Q02413	Desmoglein-1 OS=Homo sapiens OX=9606 GN=DSG1 PE=1 SV=2	No	No	16	3	3	3.72	19	7	7	7.24	58	15	15	14.39
P15924	Desmoplakin OS=Homo sapiens OX=9606 GN=DSP PE=1 SV=3	Yes	No	8	7	7	2.47	15	8	8	3.27	47	23	23	8.43
Q86UX7	Fermitin family homolog 3 OS=Homo sapiens OX=9606 GN=FERMT3 PE=1 SV=1	Yes	No	59	17	17	27.44	6	4	4	7.05	41	15	15	21.74
P02671	Fibrinogen alpha chain OS=Homo sapiens OX=9606 GN=FGA PE=1 SV=2	Yes	Yes	757	53	53	42.15	299	32	32	33.26	131	24	24	26.91
P02675	Fibrinogen beta chain OS=Homo sapiens OX=9606 GN=FGB PE=1 SV=2	Yes	Yes	666	35	35	57.64	165	21	21	40.53	120	16	16	30.35
Q5D862	Filaggrin-2 OS=Homo sapiens OX=9606 GN=FLG2 PE=1 SV=1	No	No	7	3	3	1.84	8	4	4	2.3	31	16	16	7.82
P20930	Filaggrin OS=Homo sapiens OX=9606 GN=FLG PE=1 SV=3	No	No	14	8	8	2.81	15	7	7	2.73	101	31	31	8.69
P21333	Filamin-A OS=Homo sapiens OX=9606 GN=FLNA PE=1 SV=4	Yes	No	107	41	41	18.81	13	7	7	4.23	304	51	23	22.25
Q08380	Galectin-3-binding protein OS=Homo sapiens OX=9606 GN=LGALS3BP PE=1 SV=1	Yes	Yes	44	13	13	21.37	19	5	5	9.91	10	3	3	6.15
P06396	Gelsolin OS=Homo sapiens OX=9606 GN=GSN PE=1 SV=1	Yes	Yes	23	9	9	14.19	19	6	6	9.85	34	7	7	9.21
A0A0A0MT01	Gelsolin OS=Homo sapiens OX=9606 GN=GSN PE=1 SV=1	Yes	Yes	23	9	9	14.47	19	6	6	10.04	34	7	7	9.39
A0A0A0MS51	Gelsolin OS=Homo sapiens OX=9606 GN=GSN PE=1 SV=1	Yes	Yes	23	9	9	14.84	19	6	6	10.29	34	7	7	9.63
P04406	Glyceraldehyde-3-phosphate dehydrogenase OS=Homo sapiens OX=9606 GN=GAPDH PE=1 SV=3	Yes	No	13	4	4	17.91	8	2	2	8.66	38	6	6	20.9
P69905	Hemoglobin subunit alpha OS=Homo sapiens OX=9606 GN=HBA1 PE=1 SV=2	Yes	Yes	13	3	3	25.35	11	3	3	25.35	5	2	2	16.9
P68871	Hemoglobin subunit beta OS=Homo sapiens OX=9606 GN=HBB PE=1 SV=2	Yes	Yes	45	9	2	70.07	20	5	5	40.82	16	8	8	43.54
Q86YZ3	Hornerin OS=Homo sapiens OX=9606 GN=HRNR PE=1 SV=2	Yes	No	44	16	16	6.88	42	14	14	6.04	35	18	18	9.44
A0A087WXI2	IgGFc-binding protein OS=Homo sapiens OX=9606 GN=FCGBP PE=1 SV=3	Yes	No	62	22	22	5.99	2	2	2	0.64	15	5	5	1.19
Q9Y6R7	IgGFc-binding protein OS=Homo sapiens OX=9606 GN=FCGBP PE=1 SV=3	Yes	No	62	22	22	4.66	2	2	2	0.5	15	5	5	0.93
P01876	Immunoglobulin heavy constant alpha 1 (Fragment) OS=Homo sapiens OX=9606 GN=IGHA1 PE=1 SV=1	Yes	Yes	259	13	6	30.15	369	12	3	24.12	62	8	3	20.6
P01876	Immunoglobulin heavy constant alpha 1 OS=Homo sapiens OX=9606 GN=IGHA1 PE=1 SV=2	Yes	Yes	259	13	6	33.99	369	12	3	27.2	62	8	3	23.23
P01871	Immunoglobulin heavy constant mu OS=Homo sapiens OX=9606 GN=IGHM PE=1 SV=4	Yes	Yes	1448	50	50	54.97	537	29	29	44.59	613	25	25	33.11
A0A0C4DH38	Immunoglobulin heavy variable 5-51 OS=Homo sapiens OX=9606 GN=IGHV5-51 PE=3 SV=1	No	No	15	4	4	43.59	26	4	3	34.19	7	2	2	10.26
D6RD17	Immunoglobulin J chain (Fragment) OS=Homo sapiens OX=9606 GN=JCHAIN PE=1 SV=8	Yes	Yes	33	6	6	33.76	5	2	2	7.64	10	3	3	17.2
P01591	Immunoglobulin J chain OS=Homo sapiens OX=9606 GN=JCHAIN PE=1 SV=4	Yes	Yes	33	6	6	33.33	5	2	2	7.55	10	3	3	16.98
P01834	Immunoglobulin kappa constant OS=Homo sapiens OX=9606 GN=IGKC PE=1 SV=2	Yes	Yes	304	23	23	76.64	426	29	29	73.83	46	6	6	41.12
P01619	Immunoglobulin kappa variable 3-20 OS=Homo sapiens OX=9606 GN=IGKV3-20 PE=1 SV=2	Yes	Yes	31	6	4	37.07	50	11	8	37.07	16	7	6	23.28
P06312	Immunoglobulin kappa variable 4-1 OS=Homo sapiens OX=9606 GN=IGKV4-1 PE=1 SV=1	No	Yes	25	3	3	32.23	24	5	5	32.23	10	2	2	24.79
P01701	Immunoglobulin lambda variable 1-51 OS=Homo sapiens OX=9606 GN=IGLV1-51 PE=1 SV=2	Yes	No	6	2	2	20.51	12	3	2	31.62	2	2	2	13.68
P08514	Integrin alpha-IIb OS=Homo sapiens OX=9606 GN=ITGA2B PE=1 SV=3	Yes	Yes	165	23	23	26.56	38	12	12	12.61	438	26	26	26.08
P05106	Integrin beta-3 OS=Homo sapiens OX=9606 GN=ITGB3 PE=1 SV=2	Yes	No	81	15	15	18.4	26	4	4	5.71	205	21	21	22.97
Q14624	Inter-alpha-trypsin inhibitor heavy chain H4 OS=Homo sapiens OX=9606 GN=ITIH4 PE=1 SV=4	Yes	Yes	88	19	19	20.97	81	18	18	20.11	46	10	10	11.18
B7ZKJ8	ITIH4 protein OS=Homo sapiens OX=9606 GN=ITIH4 PE=1 SV=1	Yes	Yes	88	19	19	20.86	81	18	18	20	46	10	10	11.12
P14923	Junction plakoglobin OS=Homo sapiens OX=9606 GN=JUP PE=1 SV=3	Yes	No	10	3	3	4.83	13	5	5	8.05	34	11	11	15.7
A0A1B0GVI3	Keratin, type I cytoskeletal 10 OS=Homo sapiens OX=9606 GN=KRT10 PE=1 SV=2	No	No	691	54	42	48.24	601	61	50	52.4	1568	85	2	55.45
P13645	Keratin, type I cytoskeletal 10 OS=Homo sapiens OX=9606 GN=KRT10 PE=1 SV=6	No	No	691	54	42	51.54	601	61	50	55.99	1567	85	2	55.65
P13646	Keratin, type I cytoskeletal 13 OS=Homo sapiens OX=9606 GN=KRT13 PE=1 SV=4	No	No	162	19	4	24.45	133	20	6	30.79	276	19	5	29.69
P02533	Keratin, type I cytoskeletal 14 OS=Homo sapiens OX=9606 GN=KRT14 PE=1 SV=4	No	No	182	23	8	39.62	174	22	4	36.86	420	33	5	49.79
P19012	Keratin, type I cytoskeletal 15 OS=Homo sapiens OX=9606 GN=KRT15 PE=1 SV=3	No	No	96	15	2	21.93	90	17	4	26.32	192	22	5	23.03
P08779	Keratin, type I cytoskeletal 16 OS=Homo sapiens OX=9606 GN=KRT16 PE=1 SV=4	No	No	148	16	3	27.48	146	16	3	27.48	358	31	9	51.8
P35527	Keratin, type I cytoskeletal 9 OS=Homo sapiens OX=9606 GN=KRT9 PE=1 SV=3	No	No	666	55	54	54.25	594	68	66	62.76	1283	81	79	64.53
P04264	Keratin, type II cytoskeletal 1 OS=Homo sapiens OX=9606 GN=KRT1 PE=1 SV=6	No	Yes	909	69	56	61.18	883	75	60	64.13	2387	107	87	70.34
P35908	Keratin, type II cytoskeletal 2 epidermal OS=Homo sapiens OX=9606 GN=KRT2 PE=1 SV=2	No	No	686	55	40	63.54	598	56	38	65.26	1351	84	69	69.95
P19013	Keratin, type II cytoskeletal 4 OS=Homo sapiens OX=9606 GN=KRT4 PE=1 SV=5	No	No	39	10	3	16.54	67	16	8	27.69	104	11	3	22.12
P13647	Keratin, type II cytoskeletal 5 OS=Homo sapiens OX=9606 GN=KRT5 PE=1 SV=3	No	No	253	34	13	43.9	215	41	16	48.98	423	46	27	53.22
Q8N1N4	Keratin, type II cytoskeletal 78 OS=Homo sapiens OX=9606 GN=KRT78 PE=1 SV=2	No	No	18	9	4	12.31	14	10	4	13.46	33	11	6	17.31
Q6KB66	Keratin, type II cytoskeletal 80 OS=Homo sapiens OX=9606 GN=KRT80 PE=1 SV=2	No	No	2	2	2	4.2	5	3	2	7.74	14	6	5	15.27
P32119	Peroxiredoxin-2 OS=Homo sapiens OX=9606 GN=PRDX2 PE=1 SV=5	Yes	No	7	5	4	27.78	6	2	2	14.14	9	4	3	19.19
P02787	Serotransferrin OS=Homo sapiens OX=9606 GN=TF PE=1 SV=3	Yes	Yes	29	12	12	19.48	308	39	38	41.69	7	4	4	6.16
Q6UWP8	Suprabasin OS=Homo sapiens OX=9606 GN=SBSN PE=1 SV=2	Yes	No	10	3	3	9.15	7	2	2	6.1	22	8	8	13.9
Q9Y490	Talin-1 OS=Homo sapiens OX=9606 GN=TLN1 PE=1 SV=3	Yes	No	89	31	26	15.35	10	8	8	3.78	221	45	37	19.8
A0A7P0MNE9	Trypsin-3 OS=Homo sapiens OX=9606 GN=PRSS3 PE=1 SV=1	No	No	46	8	5	11.58	15	6	4	10.42	21	4	2	10.04
P18206	Vinculin OS=Homo sapiens OX=9606 GN=VCL PE=1 SV=4	Yes	No	59	24	24	22.75	3	3	3	3.53	198	32	32	26.72
P04004	Vitronectin OS=Homo sapiens OX=9606 GN=VTN PE=1 SV=1	Yes	Yes	65	10	10	20.08	27	5	5	12.76	17	3	3	5.86
P63104	14-3-3 protein zeta/delta OS=Homo sapiens OX=9606 GN=YWHAZ PE=1 SV=1	Yes	Yes	70	11	6	37.55	10	4	4	16.73	ND	ND	ND	ND
P19652	Alpha-1-acid glycoprotein 2 OS=Homo sapiens OX=9606 GN=ORM2 PE=1 SV=2	Yes	Yes	2	2	2	9.95	32	5	3	23.88	ND	ND	ND	ND
A0A7P0TA52	Angiotensinogen OS=Homo sapiens OX=9606 GN=AGT PE=1 SV=1	Yes	Yes	3	2	2	5.95	26	6	6	16.9	ND	ND	ND	ND
A0A7P0T8D1	Angiotensinogen OS=Homo sapiens OX=9606 GN=AGT PE=1 SV=1	Yes	Yes	3	2	2	5.25	26	6	6	14.92	ND	ND	ND	ND
A0A7P0Z441	Angiotensinogen OS=Homo sapiens OX=9606 GN=AGT PE=1 SV=1	Yes	Yes	3	2	2	8.74	26	6	6	24.83	ND	ND	ND	ND
A0A7P0TBH1	Angiotensinogen OS=Homo sapiens OX=9606 GN=AGT PE=1 SV=1	Yes	Yes	3	2	2	5.29	26	6	6	15.01	ND	ND	ND	ND
A0A7P0T9S6	Angiotensinogen OS=Homo sapiens OX=9606 GN=AGT PE=1 SV=1	Yes	Yes	3	2	2	6.83	26	6	6	19.4	ND	ND	ND	ND
A0A7P0TAP4	Angiotensinogen OS=Homo sapiens OX=9606 GN=AGT PE=1 SV=1	Yes	Yes	3	2	2	8.77	26	6	6	24.91	ND	ND	ND	ND
P01019	Angiotensinogen OS=Homo sapiens OX=9606 GN=AGT PE=1 SV=2	Yes	Yes	3	2	2	5.25	26	6	6	14.92	ND	ND	ND	ND
H0YMM1	Annexin (Fragment) OS=Homo sapiens OX=9606 GN=ANXA2 PE=1 SV=1	Yes	No	2	2	2	14.09	11	3	3	20.81	ND	ND	ND	ND
A0A7I2V4P4	Annexin OS=Homo sapiens OX=9606 GN=ANXA2 PE=1 SV=1	Yes	No	2	2	2	13.55	11	3	3	20	ND	ND	ND	ND
P06727	Apolipoprotein A-IV OS=Homo sapiens OX=9606 GN=APOA4 PE=1 SV=4	Yes	Yes	10	4	4	10.86	16	7	7	19.19	ND	ND	ND	ND
C9JF17	Apolipoprotein D (Fragment) OS=Homo sapiens OX=9606 GN=APOD PE=1 SV=1	Yes	No	65	6	6	30.23	17	3	3	15.35	ND	ND	ND	ND
P05090	Apolipoprotein D OS=Homo sapiens OX=9606 GN=APOD PE=1 SV=1	Yes	No	65	6	6	34.39	17	3	3	17.46	ND	ND	ND	ND
O14791	Apolipoprotein L1 OS=Homo sapiens OX=9606 GN=APOL1 PE=1 SV=5	No	Yes	34	4	4	10.8	9	2	2	6.53	ND	ND	ND	ND
P10909	Clusterin OS=Homo sapiens OX=9606 GN=CLU PE=1 SV=1	Yes	Yes	14	7	7	17.59	13	6	6	15.59	ND	ND	ND	ND
P09871	Complement C1s subcomponent OS=Homo sapiens OX=9606 GN=C1S PE=1 SV=1	No	Yes	45	12	11	17.44	7	4	4	6.98	ND	ND	ND	ND
P02679	Fibrinogen gamma chain OS=Homo sapiens OX=9606 GN=FGG PE=1 SV=3	Yes	Yes	423	35	35	53.2	125	16	16	34.88	ND	ND	ND	ND
P00739	Haptoglobin-related protein OS=Homo sapiens OX=9606 GN=HPR PE=2 SV=2	Yes	Yes	228	18	4	41.95	53	14	2	33.05	ND	ND	ND	ND
P04196	Histidine-rich glycoprotein OS=Homo sapiens OX=9606 GN=HRG PE=1 SV=1	Yes	Yes	11	3	3	8	27	5	5	10.1	ND	ND	ND	ND
P01857	Immunoglobulin heavy constant gamma 1 (Fragment) OS=Homo sapiens OX=9606 GN=IGHG1 PE=1 SV=1	Yes	Yes	111	9	2	25.06	501	47	13	52.63	ND	ND	ND	ND
P01857	Immunoglobulin heavy constant gamma 1 OS=Homo sapiens OX=9606 GN=IGHG1 PE=1 SV=1	Yes	Yes	111	9	2	30.3	501	47	13	63.64	ND	ND	ND	ND
P01861	Immunoglobulin heavy constant gamma 4 (Fragment) OS=Homo sapiens OX=9606 GN=IGHG4 PE=1 SV=1	Yes	Yes	48	9	2	22.73	313	28	3	43.69	ND	ND	ND	ND
P01861	Immunoglobulin heavy constant gamma 4 OS=Homo sapiens OX=9606 GN=IGHG4 PE=1 SV=1	Yes	Yes	48	9	2	27.52	313	28	3	52.91	ND	ND	ND	ND
A0A0B4J1V0	Immunoglobulin heavy variable 3-15 OS=Homo sapiens OX=9606 GN=IGHV3-15 PE=3 SV=1	No	No	18	7	3	51.26	14	7	3	42.02	ND	ND	ND	ND
A0A0C4DH73	Immunoglobulin kappa variable 1-12 OS=Homo sapiens OX=9606 GN=IGKV1-12 PE=3 SV=1	No	No	14	4	3	28.21	12	4	3	28.21	ND	ND	ND	ND
P01602	Immunoglobulin kappa variable 1-5 OS=Homo sapiens OX=9606 GN=IGKV1-5 PE=1 SV=2	Yes	Yes	35	7	4	24.79	27	7	4	31.62	ND	ND	ND	ND
A0A0C4DH72	Immunoglobulin kappa variable 1-6 OS=Homo sapiens OX=9606 GN=IGKV1-6 PE=3 SV=1	No	No	12	6	3	29.06	10	5	3	29.06	ND	ND	ND	ND
P01611	Immunoglobulin kappa variable 1D-12 OS=Homo sapiens OX=9606 GN=IGKV1D-12 PE=1 SV=2	Yes	Yes	14	4	3	28.21	12	4	3	28.21	ND	ND	ND	ND
P0DOY2	Immunoglobulin lambda constant 2 OS=Homo sapiens OX=9606 GN=IGLC2 PE=1 SV=1	Yes	Yes	170	11	4	59.43	177	9	4	44.34	ND	ND	ND	ND
P0DOY3	Immunoglobulin lambda constant 3 OS=Homo sapiens OX=9606 GN=IGLC3 PE=1 SV=1	Yes	Yes	170	11	4	59.43	177	9	4	44.34	ND	ND	ND	ND
P01700	Immunoglobulin lambda variable 1-47 OS=Homo sapiens OX=9606 GN=IGLV1-47 PE=1 SV=2	No	Yes	10	5	4	38.46	8	2	2	24.79	ND	ND	ND	ND
P80748	Immunoglobulin lambda variable 3-21 OS=Homo sapiens OX=9606 GN=IGLV3-21 PE=1 SV=2	Yes	Yes	4	3	3	29.06	50	11	10	35.9	ND	ND	ND	ND
P04259	Keratin, type II cytoskeletal 6B OS=Homo sapiens OX=9606 GN=KRT6B PE=1 SV=5	No	No	230	28	2	38.83	218	30	2	40.07	ND	ND	ND	ND
P01042	Kininogen-1 OS=Homo sapiens OX=9606 GN=KNG1 PE=1 SV=2	Yes	Yes	4	3	3	4.5	7	4	4	6.21	ND	ND	ND	ND
A0A7I2V2D2	Plasma protease C1 inhibitor OS=Homo sapiens OX=9606 GN=SERPING1 PE=1 SV=1	Yes	Yes	7	2	2	4.98	36	9	9	18.67	ND	ND	ND	ND
E9PGN7	Plasma protease C1 inhibitor OS=Homo sapiens OX=9606 GN=SERPING1 PE=1 SV=1	Yes	Yes	7	2	2	4.42	36	9	9	16.57	ND	ND	ND	ND
P05155	Plasma protease C1 inhibitor OS=Homo sapiens OX=9606 GN=SERPING1 PE=1 SV=2	Yes	Yes	7	2	2	4.8	36	9	9	18	ND	ND	ND	ND
P20742	Pregnancy zone protein OS=Homo sapiens OX=9606 GN=PZP PE=1 SV=4	Yes	Yes	28	7	2	4.66	103	17	7	12.69	ND	ND	ND	ND
P00734	Prothrombin OS=Homo sapiens OX=9606 GN=F2 PE=1 SV=2	Yes	Yes	2	2	2	3.7	19	3	3	5.63	ND	ND	ND	ND
A6NMY6	Putative annexin A2-like protein OS=Homo sapiens OX=9606 GN=ANXA2P2 PE=5 SV=2	Yes	No	2	2	2	6.19	11	3	3	9.14	ND	ND	ND	ND
P27169	Serum paraoxonase/arylesterase 1 OS=Homo sapiens OX=9606 GN=PON1 PE=1 SV=3	Yes	Yes	7	4	4	15.21	17	6	6	21.69	ND	ND	ND	ND
P02766	Transthyretin OS=Homo sapiens OX=9606 GN=TTR PE=1 SV=1	Yes	No	7	3	3	17.01	10	2	2	17.01	ND	ND	ND	ND
A0A087WT59	Transthyretin OS=Homo sapiens OX=9606 GN=TTR PE=1 SV=2	Yes	No	7	3	3	21.74	10	2	2	21.74	ND	ND	ND	ND
A0A0S2Z4L3	Vitamin K-dependent protein S (Fragment) OS=Homo sapiens OX=9606 GN=PROS1 PE=1 SV=1	Yes	Yes	22	10	10	14.12	3	2	2	2.54	ND	ND	ND	ND
P07225	Vitamin K-dependent protein S OS=Homo sapiens OX=9606 GN=PROS1 PE=1 SV=1	Yes	Yes	22	10	10	14.79	3	2	2	2.66	ND	ND	ND	ND
A0A3B3ISJ1	Vitamin K-dependent protein S OS=Homo sapiens OX=9606 GN=PROS1 PE=1 SV=1	Yes	Yes	22	10	10	15.11	3	2	2	2.72	ND	ND	ND	ND
P31946	14-3-3 protein beta/alpha OS=Homo sapiens OX=9606 GN=YWHAB PE=1 SV=3	Yes	No	27	8	2	27.64	ND	ND	ND	ND	36	9	2	31.3
P62258	14-3-3 protein epsilon OS=Homo sapiens OX=9606 GN=YWHAE PE=1 SV=1	Yes	No	26	7	5	28.63	ND	ND	ND	ND	42	7	4	26.67
P61981	14-3-3 protein gamma OS=Homo sapiens OX=9606 GN=YWHAG PE=1 SV=2	Yes	No	25	8	4	31.58	ND	ND	ND	ND	50	8	3	30.77
P27348	14-3-3 protein theta OS=Homo sapiens OX=9606 GN=YWHAQ PE=1 SV=1	Yes	No	26	9	3	29.8	ND	ND	ND	ND	31	8	2	27.76
P61160	Actin-related protein 2 OS=Homo sapiens OX=9606 GN=ACTR2 PE=1 SV=1	Yes	No	7	2	2	6.09	ND	ND	ND	ND	5	2	2	6.09
Q01518	Adenylyl cyclase-associated protein 1 OS=Homo sapiens OX=9606 GN=CAP1 PE=1 SV=5	Yes	No	9	7	7	14.53	ND	ND	ND	ND	5	3	3	6.95
P84077	ADP-ribosylation factor 1 OS=Homo sapiens OX=9606 GN=ARF1 PE=1 SV=2	Yes	No	8	3	3	19.89	ND	ND	ND	ND	9	3	3	19.89
P61204	ADP-ribosylation factor 3 OS=Homo sapiens OX=9606 GN=ARF3 PE=1 SV=2	Yes	No	8	3	3	19.89	ND	ND	ND	ND	9	3	3	19.89
P01009	Alpha-1-antitrypsin OS=Homo sapiens OX=9606 GN=SERPINA1 PE=1 SV=3	Yes	No	27	9	9	20.57	ND	ND	ND	ND	19	6	6	14.83
P06733	Alpha-enolase OS=Homo sapiens OX=9606 GN=ENO1 PE=1 SV=2	Yes	No	6	5	5	15.21	ND	ND	ND	ND	15	6	6	13.36
P50995	Annexin A11 OS=Homo sapiens OX=9606 GN=ANXA11 PE=1 SV=1	Yes	No	4	3	2	6.34	ND	ND	ND	ND	10	6	5	10.3
P04083	Annexin A1 OS=Homo sapiens OX=9606 GN=ANXA1 PE=1 SV=2	Yes	No	4	3	3	13.29	ND	ND	ND	ND	13	4	4	14.16
P12429	Annexin A3 OS=Homo sapiens OX=9606 GN=ANXA3 PE=1 SV=3	Yes	No	3	3	3	13	ND	ND	ND	ND	12	6	6	21.36
P08758	Annexin A5 OS=Homo sapiens OX=9606 GN=ANXA5 PE=1 SV=2	Yes	No	7	5	5	16.25	ND	ND	ND	ND	12	3	3	8.12
P20073	Annexin A7 OS=Homo sapiens OX=9606 GN=ANXA7 PE=1 SV=3	Yes	No	8	3	2	6.76	ND	ND	ND	ND	23	7	6	14.14
P00918	Carbonic anhydrase 2 OS=Homo sapiens OX=9606 GN=CA2 PE=1 SV=2	Yes	No	5	3	3	13.46	ND	ND	ND	ND	8	3	3	10.77
O95810	Caveolae-associated protein 2 OS=Homo sapiens OX=9606 GN=CAVIN2 PE=1 SV=3	No	No	16	4	4	10.82	ND	ND	ND	ND	24	6	6	12.71
O43866	CD5 antigen-like OS=Homo sapiens OX=9606 GN=CD5L PE=1 SV=1	No	Yes	47	10	10	20.46	ND	ND	ND	ND	11	2	2	7.49
O00299	Chloride intracellular channel protein 1 OS=Homo sapiens OX=9606 GN=CLIC1 PE=1 SV=4	Yes	Yes	2	2	2	10.79	ND	ND	ND	ND	6	3	3	15.77
P00488	Coagulation factor XIII A chain OS=Homo sapiens OX=9606 GN=F13A1 PE=1 SV=5	No	Yes	10	6	6	10.79	ND	ND	ND	ND	40	12	12	17.9
A0A140TA49	Complement C4-A OS=Homo sapiens OX=9606 GN=C4A PE=1 SV=1	Yes	Yes	21	9	9	5.71	ND	ND	ND	ND	6	4	4	2.36
A0A0G2JPR0	Complement C4-A OS=Homo sapiens OX=9606 GN=C4A PE=1 SV=1	Yes	Yes	21	9	9	5.56	ND	ND	ND	ND	6	4	4	2.29
A0A140TA32	Complement C4-A OS=Homo sapiens OX=9606 GN=C4A PE=1 SV=1	Yes	Yes	21	9	9	5.71	ND	ND	ND	ND	6	4	4	2.36
P0C0L4	Complement C4-A OS=Homo sapiens OX=9606 GN=C4A PE=1 SV=2	Yes	Yes	21	9	9	5.56	ND	ND	ND	ND	6	4	4	2.29
A0A140TA29	Complement C4-B OS=Homo sapiens OX=9606 GN=C4B PE=1 SV=1	Yes	Yes	21	9	9	5.71	ND	ND	ND	ND	6	4	4	2.36
F5GXS0	Complement C4-B OS=Homo sapiens OX=9606 GN=C4B PE=1 SV=1	Yes	Yes	21	9	9	5.71	ND	ND	ND	ND	6	4	4	2.36
P0C0L5	Complement C4-B OS=Homo sapiens OX=9606 GN=C4B PE=1 SV=2	Yes	Yes	21	9	9	5.56	ND	ND	ND	ND	6	4	4	2.29
P81605	Dermcidin OS=Homo sapiens OX=9606 GN=DCD PE=1 SV=2	Yes	No	16	3	3	22.73	ND	ND	ND	ND	18	4	4	21.82
O14672	Disintegrin and metalloproteinase domain-containing protein 10 OS=Homo sapiens OX=9606 GN=ADAM10 PE=1 SV=1	Yes	No	10	2	2	3.34	ND	ND	ND	ND	15	2	2	3.34
B1AK88	F-actin-capping protein subunit beta OS=Homo sapiens OX=9606 GN=CAPZB PE=1 SV=1	Yes	No	7	3	3	12.62	ND	ND	ND	ND	11	4	4	12.62
B1AK87	F-actin-capping protein subunit beta OS=Homo sapiens OX=9606 GN=CAPZB PE=1 SV=2	Yes	No	7	3	3	15.57	ND	ND	ND	ND	11	4	4	15.57
P47756	F-actin-capping protein subunit beta OS=Homo sapiens OX=9606 GN=CAPZB PE=1 SV=4	Yes	No	7	3	3	13.72	ND	ND	ND	ND	11	4	4	13.72
P04075	Fructose-bisphosphate aldolase A OS=Homo sapiens OX=9606 GN=ALDOA PE=1 SV=2	Yes	No	6	3	3	9.89	ND	ND	ND	ND	27	10	10	25.55
J3KPS3	Fructose-bisphosphate aldolase OS=Homo sapiens OX=9606 GN=ALDOA PE=1 SV=1	Yes	No	6	3	3	9.78	ND	ND	ND	ND	27	10	10	25.27
P62873	Guanine nucleotide-binding protein G(I)/G(S)/G(T) subunit beta-1 OS=Homo sapiens OX=9606 GN=GNB1 PE=1 SV=3	Yes	No	5	2	2	6.47	ND	ND	ND	ND	5	3	3	5.88
P50148	Guanine nucleotide-binding protein G(q) subunit alpha OS=Homo sapiens OX=9606 GN=GNAQ PE=1 SV=4	Yes	No	8	4	3	13.09	ND	ND	ND	ND	26	5	4	16.16
E9PKE3	Heat shock cognate 71 kDa protein OS=Homo sapiens OX=9606 GN=HSPA8 PE=1 SV=1	Yes	Yes	18	7	7	14.51	ND	ND	ND	ND	39	8	6	14.99
P11142	Heat shock cognate 71 kDa protein OS=Homo sapiens OX=9606 GN=HSPA8 PE=1 SV=1	Yes	Yes	18	7	7	14.09	ND	ND	ND	ND	39	8	6	14.55
P07900	Heat shock protein HSP 90-alpha OS=Homo sapiens OX=9606 GN=HSP90AA1 PE=1 SV=5	Yes	No	4	4	4	6.83	ND	ND	ND	ND	21	7	7	10.93
P01780	Immunoglobulin heavy variable 3-7 OS=Homo sapiens OX=9606 GN=IGHV3-7 PE=1 SV=2	Yes	Yes	64	10	2	58.12	ND	ND	ND	ND	9	6	2	31.62
A0A8C8KBL6	Integrin alpha-6 OS=Homo sapiens OX=9606 GN=ITGA6 PE=1 SV=1	No	No	25	11	11	12.95	ND	ND	ND	ND	65	13	13	13.04
P23229	Integrin alpha-6 OS=Homo sapiens OX=9606 GN=ITGA6 PE=1 SV=5	No	No	25	11	11	12.12	ND	ND	ND	ND	65	13	13	12.21
A0A0A0MTH3	Integrin-linked protein kinase OS=Homo sapiens OX=9606 GN=ILK PE=1 SV=1	No	No	10	4	4	9.11	ND	ND	ND	ND	21	6	6	10.97
Q13418	Integrin-linked protein kinase OS=Homo sapiens OX=9606 GN=ILK PE=1 SV=2	No	No	10	4	4	9.73	ND	ND	ND	ND	21	6	6	11.73
Q9Y624	Junctional adhesion molecule A OS=Homo sapiens OX=9606 GN=F11R PE=1 SV=1	Yes	No	4	2	2	6.35	ND	ND	ND	ND	13	7	7	20.74
P02538	Keratin, type II cytoskeletal 6A OS=Homo sapiens OX=9606 GN=KRT6A PE=1 SV=3	No	No	188	29	2	40.43	ND	ND	ND	ND	323	43	2	52.66
P00338	L-lactate dehydrogenase A chain OS=Homo sapiens OX=9606 GN=LDHA PE=1 SV=2	Yes	No	3	3	3	8.73	ND	ND	ND	ND	4	3	3	8.43
P07195	L-lactate dehydrogenase B chain OS=Homo sapiens OX=9606 GN=LDHB PE=1 SV=2	Yes	No	17	7	7	20.96	ND	ND	ND	ND	13	3	3	10.48
F8VPF3	Myosin light polypeptide 6 (Fragment) OS=Homo sapiens OX=9606 GN=MYL6 PE=1 SV=1	Yes	No	8	2	2	20	ND	ND	ND	ND	6	2	2	19.23
G3V1V0	Myosin light polypeptide 6 OS=Homo sapiens OX=9606 GN=MYL6 PE=1 SV=1	Yes	No	8	2	2	16.15	ND	ND	ND	ND	6	2	2	15.53
J3KND3	Myosin light polypeptide 6 OS=Homo sapiens OX=9606 GN=MYL6 PE=1 SV=1	Yes	No	8	2	2	17.11	ND	ND	ND	ND	6	2	2	16.45
B7Z6Z4	Myosin light polypeptide 6 OS=Homo sapiens OX=9606 GN=MYL6 PE=1 SV=1	Yes	No	8	2	2	10.92	ND	ND	ND	ND	6	2	2	10.5
F8W1R7	Myosin light polypeptide 6 OS=Homo sapiens OX=9606 GN=MYL6 PE=1 SV=1	Yes	No	8	2	2	17.93	ND	ND	ND	ND	6	2	2	17.24
G8JLA2	Myosin light polypeptide 6 OS=Homo sapiens OX=9606 GN=MYL6 PE=1 SV=1	Yes	No	8	2	2	17.11	ND	ND	ND	ND	6	2	2	16.45
P60660	Myosin light polypeptide 6 OS=Homo sapiens OX=9606 GN=MYL6 PE=1 SV=2	Yes	No	8	2	2	17.22	ND	ND	ND	ND	6	2	2	16.56
P30041	Peroxiredoxin-6 OS=Homo sapiens OX=9606 GN=PRDX6 PE=1 SV=3	Yes	No	3	3	3	12.95	ND	ND	ND	ND	5	2	2	10.27
P00558	Phosphoglycerate kinase 1 OS=Homo sapiens OX=9606 GN=PGK1 PE=1 SV=3	Yes	No	3	3	3	9.11	ND	ND	ND	ND	10	4	4	9.83
A0A2R8Y6G6	Phosphopyruvate hydratase OS=Homo sapiens OX=9606 GN=ENO1 PE=1 SV=1	Yes	No	6	5	5	15.21	ND	ND	ND	ND	15	6	6	13.36
P13224	Platelet glycoprotein Ib beta chain OS=Homo sapiens OX=9606 GN=GP1BB PE=1 SV=1	No	No	9	4	4	22.82	ND	ND	ND	ND	15	2	2	10.68
P14770	Platelet glycoprotein IX OS=Homo sapiens OX=9606 GN=GP9 PE=1 SV=3	No	No	4	3	3	20.34	ND	ND	ND	ND	13	3	3	20.34
P08567	Pleckstrin OS=Homo sapiens OX=9606 GN=PLEK PE=1 SV=3	No	No	15	4	4	16	ND	ND	ND	ND	3	2	2	8.29
P01833	Polymeric immunoglobulin receptor OS=Homo sapiens OX=9606 GN=PIGR PE=1 SV=4	Yes	No	5	2	2	3.14	ND	ND	ND	ND	5	2	2	2.09
P07737	Profilin-1 OS=Homo sapiens OX=9606 GN=PFN1 PE=1 SV=2	Yes	Yes	27	6	6	54.29	ND	ND	ND	ND	50	6	6	57.14
P12931	Proto-oncogene tyrosine-protein kinase Src OS=Homo sapiens OX=9606 GN=SRC PE=1 SV=3	Yes	No	13	6	5	10.63	ND	ND	ND	ND	17	6	6	8.58
P00491	Purine nucleoside phosphorylase OS=Homo sapiens OX=9606 GN=PNP PE=1 SV=2	Yes	No	5	3	3	12.8	ND	ND	ND	ND	8	4	4	14.88
P14618	Pyruvate kinase PKM OS=Homo sapiens OX=9606 GN=PKM PE=1 SV=4	Yes	No	15	9	9	21.85	ND	ND	ND	ND	47	11	11	24.67
O00194	Ras-related protein Rab-27B OS=Homo sapiens OX=9606 GN=RAB27B PE=1 SV=4	Yes	No	13	5	4	29.82	ND	ND	ND	ND	7	3	3	16.51
E7ESV4	Ras-related protein Rap-1b (Fragment) OS=Homo sapiens OX=9606 GN=RAP1B PE=1 SV=1	Yes	No	38	7	2	32.48	ND	ND	ND	ND	49	6	2	28.03
F5GX62	Ras-related protein Rap-1b (Fragment) OS=Homo sapiens OX=9606 GN=RAP1B PE=1 SV=1	Yes	No	38	7	2	36.69	ND	ND	ND	ND	49	6	2	31.65
P61224	Ras-related protein Rap-1b OS=Homo sapiens OX=9606 GN=RAP1B PE=1 SV=1	Yes	No	38	7	2	27.72	ND	ND	ND	ND	49	6	2	23.91
A0A096LPE2	SAA2-SAA4 readthrough OS=Homo sapiens OX=9606 GN=SAA2-SAA4 PE=3 SV=1	No	No	17	2	2	9.62	ND	ND	ND	ND	3	2	2	9.62
P35542	Serum amyloid A-4 protein OS=Homo sapiens OX=9606 GN=SAA4 PE=1 SV=2	Yes	No	17	2	2	15.38	ND	ND	ND	ND	3	2	2	15.38
P27105	Stomatin OS=Homo sapiens OX=9606 GN=STOM PE=1 SV=3	Yes	Yes	10	3	3	11.11	ND	ND	ND	ND	15	5	5	20.14
P67936	Tropomyosin alpha-4 chain OS=Homo sapiens OX=9606 GN=TPM4 PE=1 SV=3	Yes	No	12	6	5	19.76	ND	ND	ND	ND	34	8	3	26.61
Q71U36	Tubulin alpha-1A chain OS=Homo sapiens OX=9606 GN=TUBA1A PE=1 SV=1	Yes	No	11	5	3	15.3	ND	ND	ND	ND	11	5	3	14.41
P68363	Tubulin alpha-1B chain OS=Homo sapiens OX=9606 GN=TUBA1B PE=1 SV=1	No	No	11	5	3	15.3	ND	ND	ND	ND	11	5	3	14.41
Q9BQE3	Tubulin alpha-1C chain OS=Homo sapiens OX=9606 GN=TUBA1C PE=1 SV=1	No	No	11	5	3	15.37	ND	ND	ND	ND	11	5	3	14.48
F5H5D3	Tubulin alpha chain OS=Homo sapiens OX=9606 GN=TUBA1C PE=1 SV=1	No	No	11	5	3	13.29	ND	ND	ND	ND	11	5	3	12.52
Q9H4B7	Tubulin beta-1 chain OS=Homo sapiens OX=9606 GN=TUBB1 PE=1 SV=1	Yes	No	13	7	4	16.19	ND	ND	ND	ND	22	6	3	12.42
O75083	WD repeat-containing protein 1 OS=Homo sapiens OX=9606 GN=WDR1 PE=1 SV=4	Yes	No	2	2	2	4.29	ND	ND	ND	ND	9	4	4	7.1
P60709	Actin, cytoplasmic 1 OS=Homo sapiens OX=9606 GN=ACTB PE=1 SV=1	Yes	Yes	ND	ND	ND	ND	69	12	12	34.4	685	41	2	50.93
P63261	Actin, cytoplasmic 2 OS=Homo sapiens OX=9606 GN=ACTG1 PE=1 SV=1	Yes	Yes	ND	ND	ND	ND	69	12	12	34.4	674	41	2	50.93
I3L4N8	Actin, cytoplasmic 2 OS=Homo sapiens OX=9606 GN=ACTG1 PE=1 SV=9	Yes	Yes	ND	ND	ND	ND	69	12	12	36.75	674	41	2	54.42
P05089	Arginase-1 OS=Homo sapiens OX=9606 GN=ARG1 PE=1 SV=2	No	No	ND	ND	ND	ND	7	3	3	12.42	5	3	3	12.42
P02746	Complement C1q subcomponent subunit B OS=Homo sapiens OX=9606 GN=C1QB PE=1 SV=3	No	Yes	ND	ND	ND	ND	16	3	3	17	7	3	3	11.46
G8JLG2	Corneodesmosin OS=Homo sapiens OX=9606 GN=CDSN PE=1 SV=1	No	No	ND	ND	ND	ND	7	2	2	6.62	24	4	4	6.99
Q2L6G8	Corneodesmosin OS=Homo sapiens OX=9606 GN=CDSN PE=1 SV=1	No	No	ND	ND	ND	ND	7	2	2	6.62	24	4	4	6.99
P00738	Haptoglobin OS=Homo sapiens OX=9606 GN=HP PE=1 SV=1	Yes	Yes	ND	ND	ND	ND	230	25	12	47.04	53	10	10	22.17
P06310	Immunoglobulin kappa variable 2-30 OS=Homo sapiens OX=9606 GN=IGKV2-30 PE=3 SV=2	Yes	Yes	ND	ND	ND	ND	14	7	6	22.5	13	2	2	10.83
P04433	Immunoglobulin kappa variable 3-11 OS=Homo sapiens OX=9606 GN=IGKV3-11 PE=1 SV=1	Yes	Yes	ND	ND	ND	ND	25	6	2	23.48	12	5	2	23.48
A0A0A0MRZ8	Immunoglobulin kappa variable 3D-11 OS=Homo sapiens OX=9606 GN=IGKV3D-11 PE=3 SV=6	No	No	ND	ND	ND	ND	25	6	2	23.48	12	5	2	23.48
A0A0C4DH25	Immunoglobulin kappa variable 3D-20 OS=Homo sapiens OX=9606 GN=IGKV3D-20 PE=3 SV=1	No	No	ND	ND	ND	ND	35	8	2	37.07	11	5	2	23.28
Q04695	Keratin, type I cytoskeletal 17 OS=Homo sapiens OX=9606 GN=KRT17 PE=1 SV=2	No	No	ND	ND	ND	ND	73	12	2	21.3	171	17	3	32.64
E7EQB2	Lactotransferrin (Fragment) OS=Homo sapiens OX=9606 GN=LTF PE=1 SV=1	Yes	No	ND	ND	ND	ND	5	3	2	4.02	22	11	11	17.82
E7ER44	Lactotransferrin OS=Homo sapiens OX=9606 GN=LTF PE=1 SV=1	Yes	No	ND	ND	ND	ND	5	3	2	3.95	22	11	11	17.51
P02788	Lactotransferrin OS=Homo sapiens OX=9606 GN=LTF PE=1 SV=6	Yes	No	ND	ND	ND	ND	5	3	2	3.94	22	11	11	17.46
P31025	Lipocalin-1 OS=Homo sapiens OX=9606 GN=LCN1 PE=1 SV=1	No	No	ND	ND	ND	ND	3	2	2	12.5	12	4	4	21.02
P61626	Lysozyme C OS=Homo sapiens OX=9606 GN=LYZ PE=1 SV=1	Yes	No	ND	ND	ND	ND	3	2	2	13.51	40	4	4	24.32
F8VV32	Lysozyme C OS=Homo sapiens OX=9606 GN=LYZ PE=1 SV=1	Yes	No	ND	ND	ND	ND	3	2	2	19.23	40	4	4	34.62
A0A0B4J259	Lysozyme C OS=Homo sapiens OX=9606 GN=LYZ PE=1 SV=1	Yes	No	ND	ND	ND	ND	3	2	2	14.6	40	4	4	26.28
F5H7Y6	Ras-related protein Rap-1b OS=Homo sapiens OX=9606 GN=RAP1B PE=1 SV=1	Yes	No	ND	ND	ND	ND	2	2	2	11.73	49	6	2	24.58
Q96P63	Serpin B12 OS=Homo sapiens OX=9606 GN=SERPINB12 PE=1 SV=1	No	No	ND	ND	ND	ND	5	2	2	6.42	10	3	3	8.4
P35030	Trypsin-3 OS=Homo sapiens OX=9606 GN=PRSS3 PE=1 SV=2	No	No	ND	ND	ND	ND	15	6	4	8.88	21	4	2	8.55
P0DUB6	Alpha-amylase 1A OS=Homo sapiens OX=9606 GN=AMY1A PE=1 SV=1	Yes	No	6	2	2	4.89	ND	ND	ND	ND	ND	ND	ND	ND
P0DTE7	Alpha-amylase 1B OS=Homo sapiens OX=9606 GN=AMY1B PE=1 SV=1	Yes	No	6	2	2	4.89	ND	ND	ND	ND	ND	ND	ND	ND
P0DTE8	Alpha-amylase 1C OS=Homo sapiens OX=9606 GN=AMY1C PE=1 SV=1	Yes	No	6	2	2	4.89	ND	ND	ND	ND	ND	ND	ND	ND
P19961	Alpha-amylase 2B OS=Homo sapiens OX=9606 GN=AMY2B PE=1 SV=1	Yes	No	6	2	2	4.89	ND	ND	ND	ND	ND	ND	ND	ND
H0YNP5	Annexin (Fragment) OS=Homo sapiens OX=9606 GN=ANXA2 PE=1 SV=1	Yes	No	2	2	2	12	ND	ND	ND	ND	ND	ND	ND	ND
H0YM50	Annexin (Fragment) OS=Homo sapiens OX=9606 GN=ANXA2 PE=1 SV=1	Yes	No	2	2	2	8.47	ND	ND	ND	ND	ND	ND	ND	ND
D6RFG5	Annexin (Fragment) OS=Homo sapiens OX=9606 GN=ANXA3 PE=1 SV=1	Yes	No	3	3	3	27.27	ND	ND	ND	ND	ND	ND	ND	ND
D6RA82	Annexin OS=Homo sapiens OX=9606 GN=ANXA3 PE=1 SV=1	Yes	No	3	3	3	14.79	ND	ND	ND	ND	ND	ND	ND	ND
P02656	Apolipoprotein C-III OS=Homo sapiens OX=9606 GN=APOC3 PE=1 SV=1	Yes	No	75	9	9	44.44	ND	ND	ND	ND	ND	ND	ND	ND
B0YIW2	Apolipoprotein C-III OS=Homo sapiens OX=9606 GN=APOC3 PE=1 SV=1	Yes	No	75	9	9	37.61	ND	ND	ND	ND	ND	ND	ND	ND
P02749	Beta-2-glycoprotein 1 OS=Homo sapiens OX=9606 GN=APOH PE=1 SV=3	Yes	No	4	2	2	2.61	ND	ND	ND	ND	ND	ND	ND	ND
A0A087WZB5	Beta-parvin OS=Homo sapiens OX=9606 GN=PARVB PE=1 SV=1	No	No	7	4	4	16.96	ND	ND	ND	ND	ND	ND	ND	ND
Q9HBI1	Beta-parvin OS=Homo sapiens OX=9606 GN=PARVB PE=1 SV=1	No	No	7	4	4	13.46	ND	ND	ND	ND	ND	ND	ND	ND
E9PK25	Cofilin-1 OS=Homo sapiens OX=9606 GN=CFL1 PE=1 SV=1	Yes	No	13	3	3	18.14	ND	ND	ND	ND	ND	ND	ND	ND
Q9NZN3	EH domain-containing protein 3 OS=Homo sapiens OX=9606 GN=EHD3 PE=1 SV=2	No	No	4	2	2	4.11	ND	ND	ND	ND	ND	ND	ND	ND
O75636	Ficolin-3 OS=Homo sapiens OX=9606 GN=FCN3 PE=1 SV=2	No	Yes	11	5	5	18.39	ND	ND	ND	ND	ND	ND	ND	ND
H3BQN4	Fructose-bisphosphate aldolase OS=Homo sapiens OX=9606 GN=ALDOA PE=1 SV=1	Yes	No	6	3	3	9.97	ND	ND	ND	ND	ND	ND	ND	ND
P78417	Glutathione S-transferase omega-1 OS=Homo sapiens OX=9606 GN=GSTO1 PE=1 SV=2	Yes	No	9	3	3	15.35	ND	ND	ND	ND	ND	ND	ND	ND
A0A6Q8PFK8	Heat shock protein beta-1 OS=Homo sapiens OX=9606 GN=HSPB1 PE=1 SV=1	Yes	No	2	2	2	9.6	ND	ND	ND	ND	ND	ND	ND	ND
A0A6Q8PHJ6	Heat shock protein beta-1 OS=Homo sapiens OX=9606 GN=HSPB1 PE=1 SV=1	Yes	No	2	2	2	13.29	ND	ND	ND	ND	ND	ND	ND	ND
P04792	Heat shock protein beta-1 OS=Homo sapiens OX=9606 GN=HSPB1 PE=1 SV=2	Yes	No	2	2	2	9.27	ND	ND	ND	ND	ND	ND	ND	ND
A0A0B4J1X5	Immunoglobulin heavy variable 3-74 OS=Homo sapiens OX=9606 GN=IGHV3-74 PE=3 SV=1	No	No	106	12	3	63.25	ND	ND	ND	ND	ND	ND	ND	ND
A0A075B6S5	Immunoglobulin kappa variable 1-27 OS=Homo sapiens OX=9606 GN=IGKV1-27 PE=3 SV=1	No	No	51	7	2	25.64	ND	ND	ND	ND	ND	ND	ND	ND
A0A0C4DH68	Immunoglobulin kappa variable 2-24 OS=Homo sapiens OX=9606 GN=IGKV2-24 PE=3 SV=1	No	No	16	2	2	23.33	ND	ND	ND	ND	ND	ND	ND	ND
A0A075B6I0	Immunoglobulin lambda variable 8-61 OS=Homo sapiens OX=9606 GN=IGLV8-61 PE=3 SV=7	No	No	6	2	2	14.75	ND	ND	ND	ND	ND	ND	ND	ND
H3BM21	Integrin beta (Fragment) OS=Homo sapiens OX=9606 PE=3 SV=1	No	No	81	15	15	18.42	ND	ND	ND	ND	ND	ND	ND	ND
P11226	Mannose-binding protein C OS=Homo sapiens OX=9606 GN=MBL2 PE=1 SV=2	No	No	9	3	3	13.71	ND	ND	ND	ND	ND	ND	ND	ND
A0A0G2JS76	Microtubule-associated protein OS=Homo sapiens OX=9606 GN=MAPT PE=1 SV=1	No	No	4	2	2	3.35	ND	ND	ND	ND	ND	ND	ND	ND
A0A0G2JQJ7	Microtubule-associated protein OS=Homo sapiens OX=9606 GN=MAPT PE=1 SV=1	No	No	4	2	2	3.43	ND	ND	ND	ND	ND	ND	ND	ND
A0A7P0T936	Microtubule-associated protein OS=Homo sapiens OX=9606 GN=MAPT PE=1 SV=1	No	No	4	2	2	6.13	ND	ND	ND	ND	ND	ND	ND	ND
A0A7I2PLE3	Microtubule-associated protein OS=Homo sapiens OX=9606 GN=MAPT PE=1 SV=1	No	No	4	2	2	3.53	ND	ND	ND	ND	ND	ND	ND	ND
I3L170	Microtubule-associated protein OS=Homo sapiens OX=9606 GN=MAPT PE=1 SV=1	No	No	4	2	2	7.62	ND	ND	ND	ND	ND	ND	ND	ND
A0A0G2JPD5	Microtubule-associated protein OS=Homo sapiens OX=9606 GN=MAPT PE=1 SV=1	No	No	4	2	2	3.43	ND	ND	ND	ND	ND	ND	ND	ND
A0A7I2PJZ2	Microtubule-associated protein OS=Homo sapiens OX=9606 GN=MAPT PE=1 SV=1	No	No	4	2	2	3.12	ND	ND	ND	ND	ND	ND	ND	ND
A0A0G2JMX7	Microtubule-associated protein OS=Homo sapiens OX=9606 GN=MAPT PE=1 SV=1	No	No	4	2	2	3.35	ND	ND	ND	ND	ND	ND	ND	ND
P10636	Microtubule-associated protein tau OS=Homo sapiens OX=9606 GN=MAPT PE=1 SV=5	No	No	4	2	2	3.43	ND	ND	ND	ND	ND	ND	ND	ND
J3QRS3	Myosin regulatory light chain 12A OS=Homo sapiens OX=9606 GN=MYL12A PE=1 SV=1	Yes	No	3	2	2	11.86	ND	ND	ND	ND	ND	ND	ND	ND
P19105	Myosin regulatory light chain 12A OS=Homo sapiens OX=9606 GN=MYL12A PE=1 SV=2	Yes	No	3	2	2	12.28	ND	ND	ND	ND	ND	ND	ND	ND
O14950	Myosin regulatory light chain 12B OS=Homo sapiens OX=9606 GN=MYL12B PE=1 SV=2	Yes	No	3	2	2	12.21	ND	ND	ND	ND	ND	ND	ND	ND
P04746	Pancreatic alpha-amylase OS=Homo sapiens OX=9606 GN=AMY2A PE=1 SV=2	Yes	No	6	2	2	4.89	ND	ND	ND	ND	ND	ND	ND	ND
P62937	Peptidyl-prolyl cis-trans isomerase A OS=Homo sapiens OX=9606 GN=PPIA PE=1 SV=2	Yes	No	2	2	2	10.91	ND	ND	ND	ND	ND	ND	ND	ND
F8WE65	Peptidyl-prolyl cis-trans isomerase OS=Homo sapiens OX=9606 GN=PPIA PE=1 SV=1	Yes	No	2	2	2	15	ND	ND	ND	ND	ND	ND	ND	ND
C9J5S7	Peptidyl-prolyl cis-trans isomerase OS=Homo sapiens OX=9606 GN=PPIA PE=1 SV=1	Yes	No	2	2	2	14.88	ND	ND	ND	ND	ND	ND	ND	ND
P30086	Phosphatidylethanolamine-binding protein 1 OS=Homo sapiens OX=9606 GN=PEBP1 PE=1 SV=3	Yes	No	2	2	2	18.18	ND	ND	ND	ND	ND	ND	ND	ND
A0A075B6S9	Probable non-functional immunoglobulinn kappa variable 1-37 OS=Homo sapiens OX=9606 GN=IGKV1-37 PE=1 SV=7	No	No	7	4	2	24.79	ND	ND	ND	ND	ND	ND	ND	ND
P0DSN7	Probable non-functional immunoglobulinn kappa variable 1D-37 OS=Homo sapiens OX=9606 GN=IGKV1D-37 PE=1 SV=1	No	No	7	4	2	24.79	ND	ND	ND	ND	ND	ND	ND	ND
A6XMV9	Protease serine 2 preproprotein OS=Homo sapiens OX=9606 GN=PRSS2 PE=1 SV=1	No	No	70	6	2	13.79	ND	ND	ND	ND	ND	ND	ND	ND
Q92954	Proteoglycan 4 OS=Homo sapiens OX=9606 GN=PRG4 PE=1 SV=3	No	No	10	4	4	3.35	ND	ND	ND	ND	ND	ND	ND	ND
E9PIT3	Prothrombin OS=Homo sapiens OX=9606 GN=F2 PE=1 SV=1	Yes	Yes	2	2	2	3.95	ND	ND	ND	ND	ND	ND	ND	ND
H3BMH2	Ras-related protein Rab-11A (Fragment) OS=Homo sapiens OX=9606 GN=RAB11A PE=4 SV=1	Yes	No	5	2	2	14.84	ND	ND	ND	ND	ND	ND	ND	ND
H3BSC1	Ras-related protein Rab-11A OS=Homo sapiens OX=9606 GN=RAB11A PE=1 SV=1	Yes	No	5	2	2	11.62	ND	ND	ND	ND	ND	ND	ND	ND
P62491	Ras-related protein Rab-11A OS=Homo sapiens OX=9606 GN=RAB11A PE=1 SV=3	Yes	No	5	2	2	10.65	ND	ND	ND	ND	ND	ND	ND	ND
Q15907	Ras-related protein Rab-11B OS=Homo sapiens OX=9606 GN=RAB11B PE=1 SV=4	Yes	No	5	2	2	10.55	ND	ND	ND	ND	ND	ND	ND	ND
P11234	Ras-related protein Ral-B OS=Homo sapiens OX=9606 GN=RALB PE=1 SV=1	Yes	No	2	2	2	9.71	ND	ND	ND	ND	ND	ND	ND	ND
F5H6R7	Ras-related protein Rap-1b (Fragment) OS=Homo sapiens OX=9606 GN=RAP1B PE=1 SV=1	Yes	No	38	7	2	41.8	ND	ND	ND	ND	ND	ND	ND	ND
P02810	Salivary acidic proline-rich phosphoprotein 1/2 OS=Homo sapiens OX=9606 GN=PRH1 PE=1 SV=2	No	No	4	2	2	18.67	ND	ND	ND	ND	ND	ND	ND	ND
C9J6B1	Small monomeric GTPase (Fragment) OS=Homo sapiens OX=9606 GN=RALB PE=1 SV=1	Yes	No	2	2	2	11.98	ND	ND	ND	ND	ND	ND	ND	ND
C9JQB3	Small monomeric GTPase (Fragment) OS=Homo sapiens OX=9606 GN=RALB PE=1 SV=1	Yes	No	2	2	2	11.7	ND	ND	ND	ND	ND	ND	ND	ND
M0R0M7	Syntaxin-binding protein 2 OS=Homo sapiens OX=9606 GN=STXBP2 PE=1 SV=1	Yes	No	6	3	3	11.03	ND	ND	ND	ND	ND	ND	ND	ND
Q15833	Syntaxin-binding protein 2 OS=Homo sapiens OX=9606 GN=STXBP2 PE=1 SV=2	Yes	No	6	3	3	7.59	ND	ND	ND	ND	ND	ND	ND	ND
P07996	Thrombospondin-1 OS=Homo sapiens OX=9606 GN=THBS1 PE=1 SV=2	Yes	No	7	5	5	4.96	ND	ND	ND	ND	ND	ND	ND	ND
H7BYY1	Tropomyosin 1 (Alpha), isoform CRA_m OS=Homo sapiens OX=9606 GN=TPM1 PE=1 SV=1	No	No	8	3	2	12.5	ND	ND	ND	ND	ND	ND	ND	ND
B7Z596	Tropomyosin alpha-1 chain OS=Homo sapiens OX=9606 GN=TPM1 PE=1 SV=1	No	No	8	3	2	11.27	ND	ND	ND	ND	ND	ND	ND	ND
F5H7S3	Tropomyosin alpha-1 chain OS=Homo sapiens OX=9606 GN=TPM1 PE=1 SV=2	No	No	8	3	2	12.65	ND	ND	ND	ND	ND	ND	ND	ND
A0A2R8Y5V9	Tropomyosin alpha-4 chain OS=Homo sapiens OX=9606 GN=TPM4 PE=1 SV=1	Yes	No	12	6	5	19.76	ND	ND	ND	ND	ND	ND	ND	ND
A0A0J9YYC8	Trypsin-2 OS=Homo sapiens OX=9606 GN=PRSS2 PE=1 SV=1	No	No	70	6	2	14.57	ND	ND	ND	ND	ND	ND	ND	ND
P07478	Trypsin-2 OS=Homo sapiens OX=9606 GN=PRSS2 PE=1 SV=1	No	No	70	6	2	14.57	ND	ND	ND	ND	ND	ND	ND	ND
Q5JP53	Tubulin beta chain OS=Homo sapiens OX=9606 GN=TUBB PE=1 SV=1	Yes	No	11	7	4	17.14	ND	ND	ND	ND	ND	ND	ND	ND
A0A8I5KW61	Uncharacterized protein OS=Homo sapiens OX=9606 PE=4 SV=1	No	No	5	2	2	11.4	ND	ND	ND	ND	ND	ND	ND	ND
P43652	Afamin OS=Homo sapiens OX=9606 GN=AFM PE=1 SV=1	Yes	Yes	ND	ND	ND	ND	6	3	3	6.68	ND	ND	ND	ND
P02763	Alpha-1-acid glycoprotein 1 OS=Homo sapiens OX=9606 GN=ORM1 PE=1 SV=2	Yes	Yes	ND	ND	ND	ND	36	6	4	33.33	ND	ND	ND	ND
P01011	Alpha-1-antichymotrypsin OS=Homo sapiens OX=9606 GN=SERPINA3 PE=1 SV=2	Yes	Yes	ND	ND	ND	ND	64	11	11	29.08	ND	ND	ND	ND
P04217	Alpha-1B-glycoprotein OS=Homo sapiens OX=9606 GN=A1BG PE=1 SV=4	Yes	Yes	ND	ND	ND	ND	19	5	5	11.11	ND	ND	ND	ND
C9JV77	Alpha-2-HS-glycoprotein OS=Homo sapiens OX=9606 GN=AHSG PE=1 SV=1	Yes	Yes	ND	ND	ND	ND	3	2	2	4.62	ND	ND	ND	ND
P02765	Alpha-2-HS-glycoprotein OS=Homo sapiens OX=9606 GN=AHSG PE=1 SV=2	Yes	Yes	ND	ND	ND	ND	3	2	2	4.63	ND	ND	ND	ND
V9GYC1	Apolipoprotein A-II (Fragment) OS=Homo sapiens OX=9606 GN=APOA2 PE=1 SV=1	Yes	Yes	ND	ND	ND	ND	9	2	2	13.64	ND	ND	ND	ND
V9GYG9	Apolipoprotein A-II (Fragment) OS=Homo sapiens OX=9606 GN=APOA2 PE=1 SV=1	Yes	Yes	ND	ND	ND	ND	9	2	2	9.47	ND	ND	ND	ND
V9GYM3	Apolipoprotein A-II OS=Homo sapiens OX=9606 GN=APOA2 PE=1 SV=1	Yes	Yes	ND	ND	ND	ND	9	2	2	6.77	ND	ND	ND	ND
V9GYE3	Apolipoprotein A-II OS=Homo sapiens OX=9606 GN=APOA2 PE=1 SV=1	Yes	Yes	ND	ND	ND	ND	9	2	2	17.31	ND	ND	ND	ND
V9GYS1	Apolipoprotein A-II OS=Homo sapiens OX=9606 GN=APOA2 PE=1 SV=1	Yes	Yes	ND	ND	ND	ND	9	2	2	10.98	ND	ND	ND	ND
P02652	Apolipoprotein A-II OS=Homo sapiens OX=9606 GN=APOA2 PE=1 SV=1	Yes	Yes	ND	ND	ND	ND	9	2	2	9	ND	ND	ND	ND
A0A5F9ZH78	Arginase-1 OS=Homo sapiens OX=9606 GN=ARG1 PE=1 SV=1	No	No	ND	ND	ND	ND	7	3	3	16.88	ND	ND	ND	ND
P00450	Ceruloplasmin OS=Homo sapiens OX=9606 GN=CP PE=1 SV=1	Yes	Yes	ND	ND	ND	ND	63	15	15	17	ND	ND	ND	ND
P01031	Complement C5 OS=Homo sapiens OX=9606 GN=C5 PE=1 SV=4	Yes	No	ND	ND	ND	ND	3	3	2	1.85	ND	ND	ND	ND
P07357	Complement component C8 alpha chain OS=Homo sapiens OX=9606 GN=C8A PE=1 SV=2	Yes	Yes	ND	ND	ND	ND	5	2	2	3.42	ND	ND	ND	ND
P07360	Complement component C8 gamma chain OS=Homo sapiens OX=9606 GN=C8G PE=1 SV=3	Yes	Yes	ND	ND	ND	ND	3	2	2	12.87	ND	ND	ND	ND
B4E1Z4	Complement factor B OS=Homo sapiens OX=9606 PE=1 SV=1	No	No	ND	ND	ND	ND	43	17	17	12.56	ND	ND	ND	ND
P08603	Complement factor H OS=Homo sapiens OX=9606 GN=CFH PE=1 SV=4	Yes	Yes	ND	ND	ND	ND	4	2	2	1.54	ND	ND	ND	ND
Q15517	Corneodesmosin OS=Homo sapiens OX=9606 GN=CDSN PE=1 SV=3	No	No	ND	ND	ND	ND	7	2	2	6.62	ND	ND	ND	ND
P08185	Corticosteroid-binding globulin OS=Homo sapiens OX=9606 GN=SERPINA6 PE=1 SV=1	Yes	No	ND	ND	ND	ND	11	3	3	7.65	ND	ND	ND	ND
H0Y7Z1	Fibronectin (Fragment) OS=Homo sapiens OX=9606 GN=FN1 PE=1 SV=1	Yes	Yes	ND	ND	ND	ND	5	2	2	2.63	ND	ND	ND	ND
P02751	Fibronectin OS=Homo sapiens OX=9606 GN=FN1 PE=1 SV=5	Yes	Yes	ND	ND	ND	ND	5	2	2	1.17	ND	ND	ND	ND
Q60FE5	Filamin-A OS=Homo sapiens OX=9606 GN=FLNA PE=1 SV=1	Yes	No	ND	ND	ND	ND	13	7	7	4.27	ND	ND	ND	ND
P02790	Hemopexin OS=Homo sapiens OX=9606 GN=HPX PE=1 SV=2	Yes	Yes	ND	ND	ND	ND	22	8	8	14.5	ND	ND	ND	ND
P05546	Heparin cofactor 2 OS=Homo sapiens OX=9606 GN=SERPIND1 PE=1 SV=3	Yes	No	ND	ND	ND	ND	9	3	2	5.01	ND	ND	ND	ND
A0A0J9YY99	Ig-like domain-containing protein (Fragment) OS=Homo sapiens OX=9606 PE=1 SV=1	No	No	ND	ND	ND	ND	25	8	3	41.03	ND	ND	ND	ND
A0A0G2JRQ6	Ig-like domain-containing protein (Fragment) OS=Homo sapiens OX=9606 PE=1 SV=4	No	No	ND	ND	ND	ND	27	6	2	29.06	ND	ND	ND	ND
A0A0G2JMB2	Immunoglobulin heavy constant alpha 2 (Fragment) OS=Homo sapiens OX=9606 GN=IGHA2 PE=1 SV=1	Yes	Yes	ND	ND	ND	ND	261	11	2	22.06	ND	ND	ND	ND
P01880	Immunoglobulin heavy constant delta OS=Homo sapiens OX=9606 GN=IGHD PE=1 SV=3	Yes	Yes	ND	ND	ND	ND	2	2	2	6.77	ND	ND	ND	ND
A0A286YEY4	Immunoglobulin heavy constant gamma 2 (Fragment) OS=Homo sapiens OX=9606 GN=IGHG2 PE=1 SV=1	Yes	No	ND	ND	ND	ND	390	27	3	44.56	ND	ND	ND	ND
P01859	Immunoglobulin heavy constant gamma 2 OS=Homo sapiens OX=9606 GN=IGHG2 PE=1 SV=2	Yes	Yes	ND	ND	ND	ND	390	27	3	53.99	ND	ND	ND	ND
P01860	Immunoglobulin heavy constant gamma 3 OS=Homo sapiens OX=9606 GN=IGHG3 PE=1 SV=2	Yes	Yes	ND	ND	ND	ND	342	33	2	46.95	ND	ND	ND	ND
C9JA05	Immunoglobulin J chain (Fragment) OS=Homo sapiens OX=9606 GN=JCHAIN PE=1 SV=1	Yes	Yes	ND	ND	ND	ND	5	2	2	17.14	ND	ND	ND	ND
D6RHJ6	Immunoglobulin J chain (Fragment) OS=Homo sapiens OX=9606 GN=JCHAIN PE=1 SV=1	Yes	Yes	ND	ND	ND	ND	5	2	2	7.64	ND	ND	ND	ND
P0DP09	Immunoglobulin kappa variable 1-13 OS=Homo sapiens OX=9606 GN=IGKV1-13 PE=3 SV=1	No	No	ND	ND	ND	ND	15	7	3	29.91	ND	ND	ND	ND
A0A0B4J2D9	Immunoglobulin kappa variable 1D-13 OS=Homo sapiens OX=9606 GN=IGKV1D-13 PE=3 SV=1	No	No	ND	ND	ND	ND	15	7	3	29.91	ND	ND	ND	ND
P01593	Immunoglobulin kappa variable 1D-33 OS=Homo sapiens OX=9606 GN=IGKV1D-33 PE=1 SV=2	Yes	Yes	ND	ND	ND	ND	28	5	2	29.06	ND	ND	ND	ND
A0A087WSY6	Immunoglobulin kappa variable 3D-15 OS=Homo sapiens OX=9606 GN=IGKV3D-15 PE=3 SV=6	No	No	ND	ND	ND	ND	14	4	2	23.48	ND	ND	ND	ND
A0A0A0MT36	Immunoglobulin kappa variable 6D-21 OS=Homo sapiens OX=9606 GN=IGKV6D-21 PE=3 SV=1	No	No	ND	ND	ND	ND	4	3	3	27.19	ND	ND	ND	ND
A0M8Q6	Immunoglobulin lambda constant 7 OS=Homo sapiens OX=9606 GN=IGLC7 PE=1 SV=3	No	No	ND	ND	ND	ND	90	4	2	37.74	ND	ND	ND	ND
P15814	Immunoglobulin lambda-like polypeptide 1 OS=Homo sapiens OX=9606 GN=IGLL1 PE=1 SV=1	No	No	ND	ND	ND	ND	7	4	4	7.51	ND	ND	ND	ND
P01703	Immunoglobulin lambda variable 1-40 OS=Homo sapiens OX=9606 GN=IGLV1-40 PE=1 SV=2	No	No	ND	ND	ND	ND	6	2	2	21.19	ND	ND	ND	ND
P01714	Immunoglobulin lambda variable 3-19 OS=Homo sapiens OX=9606 GN=IGLV3-19 PE=1 SV=2	Yes	No	ND	ND	ND	ND	5	3	2	23.21	ND	ND	ND	ND
P19827	Inter-alpha-trypsin inhibitor heavy chain H1 OS=Homo sapiens OX=9606 GN=ITIH1 PE=1 SV=3	Yes	Yes	ND	ND	ND	ND	8	6	6	7.9	ND	ND	ND	ND
Q5T985	Inter-alpha-trypsin inhibitor heavy chain H2 OS=Homo sapiens OX=9606 GN=ITIH2 PE=1 SV=1	Yes	Yes	ND	ND	ND	ND	16	7	7	7.38	ND	ND	ND	ND
P19823	Inter-alpha-trypsin inhibitor heavy chain H2 OS=Homo sapiens OX=9606 GN=ITIH2 PE=1 SV=2	Yes	Yes	ND	ND	ND	ND	16	7	7	7.29	ND	ND	ND	ND
P78385	Keratin, type II cuticular Hb3 OS=Homo sapiens OX=9606 GN=KRT83 PE=1 SV=2	No	No	ND	ND	ND	ND	4	3	3	5.48	ND	ND	ND	ND
H0YIN9	Keratin, type II cytoskeletal 5 (Fragment) OS=Homo sapiens OX=9606 GN=KRT5 PE=1 SV=1	No	No	ND	ND	ND	ND	123	13	2	48.98	ND	ND	ND	ND
P51884	Lumican OS=Homo sapiens OX=9606 GN=LUM PE=1 SV=2	Yes	No	ND	ND	ND	ND	3	2	2	5.62	ND	ND	ND	ND
P36955	Pigment epithelium-derived factor OS=Homo sapiens OX=9606 GN=SERPINF1 PE=1 SV=4	Yes	No	ND	ND	ND	ND	8	3	3	8.37	ND	ND	ND	ND
P05154	Plasma serine protease inhibitor OS=Homo sapiens OX=9606 GN=SERPINA5 PE=1 SV=3	Yes	No	ND	ND	ND	ND	2	2	2	5.67	ND	ND	ND	ND
P00747	Plasminogen OS=Homo sapiens OX=9606 GN=PLG PE=1 SV=2	Yes	Yes	ND	ND	ND	ND	10	3	3	3.83	ND	ND	ND	ND
A0A075B6I6	Probable non-functional immunoglobulin lambda variable 1-50 OS=Homo sapiens OX=9606 GN=IGLV1-50 PE=1 SV=1	No	No	ND	ND	ND	ND	6	2	2	21.19	ND	ND	ND	ND
A6NCN2	Putative keratin-87 protein OS=Homo sapiens OX=9606 GN=KRT87P PE=5 SV=4	No	No	ND	ND	ND	ND	4	3	3	10.59	ND	ND	ND	ND
Q5VSP4	Putative lipocalin 1-like protein 1 OS=Homo sapiens OX=9606 GN=LCN1P1 PE=5 SV=1	No	No	ND	ND	ND	ND	3	2	2	13.58	ND	ND	ND	ND
G3V5I3	SERPIN domain-containing protein (Fragment) OS=Homo sapiens OX=9606 PE=4 SV=2	No	No	ND	ND	ND	ND	2	2	2	51.11	ND	ND	ND	ND
P02743	Serum amyloid P-component OS=Homo sapiens OX=9606 GN=APCS PE=1 SV=2	Yes	Yes	ND	ND	ND	ND	21	5	5	22.42	ND	ND	ND	ND
D6RF35	Vitamin D-binding protein OS=Homo sapiens OX=9606 GN=GC PE=1 SV=1	Yes	Yes	ND	ND	ND	ND	5	3	3	6.09	ND	ND	ND	ND
P02774	Vitamin D-binding protein OS=Homo sapiens OX=9606 GN=GC PE=1 SV=2	Yes	Yes	ND	ND	ND	ND	5	3	3	6.12	ND	ND	ND	ND
G5E9F8	Vitamin K-dependent protein S OS=Homo sapiens OX=9606 GN=PROS1 PE=1 SV=2	Yes	Yes	ND	ND	ND	ND	3	2	2	2.72	ND	ND	ND	ND
P25311	Zinc-alpha-2-glycoprotein OS=Homo sapiens OX=9606 GN=AZGP1 PE=1 SV=2	Yes	No	ND	ND	ND	ND	13	6	6	24.16	ND	ND	ND	ND
Q04917	14-3-3 protein eta OS=Homo sapiens OX=9606 GN=YWHAH PE=1 SV=4	Yes	No	ND	ND	ND	ND	ND	ND	ND	ND	34	6	2	21.95
P31947	14-3-3 protein sigma OS=Homo sapiens OX=9606 GN=SFN PE=1 SV=1	Yes	No	ND	ND	ND	ND	ND	ND	ND	ND	26	6	2	25.4
C9J9K3	40S ribosomal protein SA (Fragment) OS=Homo sapiens OX=9606 GN=RPSA PE=1 SV=8	Yes	No	ND	ND	ND	ND	ND	ND	ND	ND	3	2	2	7.98
A0A0C4DG17	40S ribosomal protein SA OS=Homo sapiens OX=9606 GN=RPSA PE=1 SV=1	Yes	No	ND	ND	ND	ND	ND	ND	ND	ND	3	2	2	7
P08865	40S ribosomal protein SA OS=Homo sapiens OX=9606 GN=RPSA PE=1 SV=4	Yes	No	ND	ND	ND	ND	ND	ND	ND	ND	3	2	2	7.12
P63267	Actin, gamma-enteric smooth muscle OS=Homo sapiens OX=9606 GN=ACTG2 PE=1 SV=1	Yes	Yes	ND	ND	ND	ND	ND	ND	ND	ND	489	27	2	36.97
P59998	Actin-related protein 2/3 complex subunit 4 OS=Homo sapiens OX=9606 GN=ARPC4 PE=1 SV=3	Yes	No	ND	ND	ND	ND	ND	ND	ND	ND	2	2	2	11.31
F8WDD7	Actin-related protein 2/3 complex subunit 4 OS=Homo sapiens OX=9606 GN=ARPC4 PE=3 SV=1	Yes	No	ND	ND	ND	ND	ND	ND	ND	ND	2	2	2	16.81
F8WCF6	Actin-related protein 2/3 complex subunit 4 OS=Homo sapiens OX=9606 GN=ARPC4-TTLL3 PE=3 SV=1	Yes	No	ND	ND	ND	ND	ND	ND	ND	ND	2	2	2	10.5
Q5T0R2	Adenylyl cyclase-associated protein 1 (Fragment) OS=Homo sapiens OX=9606 GN=CAP1 PE=1 SV=1	Yes	No	ND	ND	ND	ND	ND	ND	ND	ND	5	3	3	15.87
Q5T0R1	Adenylyl cyclase-associated protein 1 (Fragment) OS=Homo sapiens OX=9606 GN=CAP1 PE=1 SV=1	Yes	No	ND	ND	ND	ND	ND	ND	ND	ND	5	3	3	15.35
Q5T0R3	Adenylyl cyclase-associated protein 1 (Fragment) OS=Homo sapiens OX=9606 GN=CAP1 PE=1 SV=1	Yes	No	ND	ND	ND	ND	ND	ND	ND	ND	5	3	3	16.26
Q5T0R7	Adenylyl cyclase-associated protein 1 (Fragment) OS=Homo sapiens OX=9606 GN=CAP1 PE=1 SV=1	Yes	No	ND	ND	ND	ND	ND	ND	ND	ND	5	3	3	18.97
Q5T0R6	Adenylyl cyclase-associated protein 1 (Fragment) OS=Homo sapiens OX=9606 GN=CAP1 PE=1 SV=1	Yes	No	ND	ND	ND	ND	ND	ND	ND	ND	5	3	3	18.75
Q5T0R9	Adenylyl cyclase-associated protein 1 (Fragment) OS=Homo sapiens OX=9606 GN=CAP1 PE=1 SV=8	Yes	No	ND	ND	ND	ND	ND	ND	ND	ND	5	3	3	12.6
Q5T0R4	Adenylyl cyclase-associated protein 1 (Fragment) OS=Homo sapiens OX=9606 GN=CAP1 PE=1 SV=8	Yes	No	ND	ND	ND	ND	ND	ND	ND	ND	5	3	3	16.42
Q5T0R5	Adenylyl cyclase-associated protein 1 (Fragment) OS=Homo sapiens OX=9606 GN=CAP1 PE=1 SV=8	Yes	No	ND	ND	ND	ND	ND	ND	ND	ND	5	3	3	18.44
A0A024R6N5	Alpha-1-antitrypsin OS=Homo sapiens OX=9606 GN=SERPINA1 PE=1 SV=1	Yes	No	ND	ND	ND	ND	ND	ND	ND	ND	19	6	6	14.83
P09525	Annexin A4 OS=Homo sapiens OX=9606 GN=ANXA4 PE=1 SV=4	Yes	No	ND	ND	ND	ND	ND	ND	ND	ND	3	2	2	8.15
B4E1S2	Annexin OS=Homo sapiens OX=9606 GN=ANXA4 PE=1 SV=1	Yes	No	ND	ND	ND	ND	ND	ND	ND	ND	3	2	2	18.31
Q6P452	Annexin OS=Homo sapiens OX=9606 GN=ANXA4 PE=1 SV=1	Yes	No	ND	ND	ND	ND	ND	ND	ND	ND	3	2	2	8.7
D6RBL5	Annexin OS=Homo sapiens OX=9606 GN=ANXA5 PE=1 SV=1	Yes	No	ND	ND	ND	ND	ND	ND	ND	ND	12	3	3	10
Q6P163	Apolipoprotein C-II OS=Homo sapiens OX=9606 GN=APOC2 PE=1 SV=1	No	No	ND	ND	ND	ND	ND	ND	ND	ND	3	2	2	12.5
P02655	Apolipoprotein C-II OS=Homo sapiens OX=9606 GN=APOC2 PE=1 SV=1	No	No	ND	ND	ND	ND	ND	ND	ND	ND	3	2	2	8.91
K7ER74	Apolipoprotein C-II OS=Homo sapiens OX=9606 GN=APOC4-APOC2 PE=1 SV=1	No	No	ND	ND	ND	ND	ND	ND	ND	ND	3	2	2	5.06
P02730	Band 3 anion transport protein OS=Homo sapiens OX=9606 GN=SLC4A1 PE=1 SV=3	Yes	Yes	ND	ND	ND	ND	ND	ND	ND	ND	9	4	4	4.5
A0A0G2JMN8	Basic salivary proline-rich protein 1 OS=Homo sapiens OX=9606 GN=PRB1 PE=1 SV=1	No	No	ND	ND	ND	ND	ND	ND	ND	ND	6	2	2	5.41
A0A0G2JM13	Basic salivary proline-rich protein 1 OS=Homo sapiens OX=9606 GN=PRB1 PE=1 SV=1	No	No	ND	ND	ND	ND	ND	ND	ND	ND	6	2	2	4.33
A0A0D9SET1	Basic salivary proline-rich protein 1 OS=Homo sapiens OX=9606 GN=PRB1 PE=1 SV=1	No	No	ND	ND	ND	ND	ND	ND	ND	ND	6	2	2	11.92
A0A0G2JR74	Basic salivary proline-rich protein 1 OS=Homo sapiens OX=9606 GN=PRB1 PE=1 SV=1	No	No	ND	ND	ND	ND	ND	ND	ND	ND	6	2	2	3.1
P04280	Basic salivary proline-rich protein 1 OS=Homo sapiens OX=9606 GN=PRB1 PE=1 SV=3	No	No	ND	ND	ND	ND	ND	ND	ND	ND	6	2	2	4.59
G3V1M9	Basic salivary proline-rich protein 1 OS=Homo sapiens OX=9606 GN=PRB1 PE=4 SV=2	No	No	ND	ND	ND	ND	ND	ND	ND	ND	6	2	2	5.45
P02812	Basic salivary proline-rich protein 2 OS=Homo sapiens OX=9606 GN=PRB2 PE=1 SV=4	No	No	ND	ND	ND	ND	ND	ND	ND	ND	6	2	2	4.33
Q562R1	Beta-actin-like protein 2 OS=Homo sapiens OX=9606 GN=ACTBL2 PE=1 SV=2	Yes	No	ND	ND	ND	ND	ND	ND	ND	ND	231	12	2	26.33
Q9NP55	BPI fold-containing family A member 1 OS=Homo sapiens OX=9606 GN=BPIFA1 PE=1 SV=1	No	No	ND	ND	ND	ND	ND	ND	ND	ND	7	4	4	19.92
Q8TDL5	BPI fold-containing family B member 1 OS=Homo sapiens OX=9606 GN=BPIFB1 PE=1 SV=1	Yes	No	ND	ND	ND	ND	ND	ND	ND	ND	15	4	4	10.54
Q9NZT1	Calmodulin-like protein 5 OS=Homo sapiens OX=9606 GN=CALML5 PE=1 SV=2	No	No	ND	ND	ND	ND	ND	ND	ND	ND	14	7	7	30.14
P07384	Calpain-1 catalytic subunit OS=Homo sapiens OX=9606 GN=CAPN1 PE=1 SV=1	Yes	No	ND	ND	ND	ND	ND	ND	ND	ND	7	4	4	6.16
P31944	Caspase-14 OS=Homo sapiens OX=9606 GN=CASP14 PE=1 SV=2	No	No	ND	ND	ND	ND	ND	ND	ND	ND	29	7	7	28.51
A0A1B0GVD5	Cathepsin D OS=Homo sapiens OX=9606 GN=CTSD PE=1 SV=1	Yes	No	ND	ND	ND	ND	ND	ND	ND	ND	7	3	3	9.05
A0A1B0GW44	Cathepsin D OS=Homo sapiens OX=9606 GN=CTSD PE=1 SV=1	Yes	No	ND	ND	ND	ND	ND	ND	ND	ND	7	3	3	9.14
A0A1B0GV23	Cathepsin D OS=Homo sapiens OX=9606 GN=CTSD PE=1 SV=1	Yes	No	ND	ND	ND	ND	ND	ND	ND	ND	7	3	3	9.11
A0A1B0GWE8	Cathepsin D OS=Homo sapiens OX=9606 GN=CTSD PE=1 SV=1	Yes	No	ND	ND	ND	ND	ND	ND	ND	ND	7	3	3	9.02
P07339	Cathepsin D OS=Homo sapiens OX=9606 GN=CTSD PE=1 SV=1	Yes	No	ND	ND	ND	ND	ND	ND	ND	ND	7	3	3	8.98
A0A1B0GVP3	Cathepsin D OS=Homo sapiens OX=9606 GN=CTSD PE=1 SV=1	Yes	No	ND	ND	ND	ND	ND	ND	ND	ND	7	3	3	9.14
F8W787	Cathepsin D OS=Homo sapiens OX=9606 GN=CTSD PE=1 SV=2	Yes	No	ND	ND	ND	ND	ND	ND	ND	ND	7	3	3	9.81
C9JH19	Cathepsin D OS=Homo sapiens OX=9606 GN=CTSD PE=1 SV=2	Yes	No	ND	ND	ND	ND	ND	ND	ND	ND	7	3	3	8.2
P08311	Cathepsin G OS=Homo sapiens OX=9606 GN=CTSG PE=1 SV=2	Yes	No	ND	ND	ND	ND	ND	ND	ND	ND	7	4	4	10.98
A6NNI4	CD9 antigen OS=Homo sapiens OX=9606 GN=CD9 PE=1 SV=1	Yes	No	ND	ND	ND	ND	ND	ND	ND	ND	4	2	2	6.29
A0A7I2V3T0	CD9 antigen OS=Homo sapiens OX=9606 GN=CD9 PE=1 SV=1	Yes	No	ND	ND	ND	ND	ND	ND	ND	ND	4	2	2	4.63
A0A2R8Y478	CD9 antigen OS=Homo sapiens OX=9606 GN=CD9 PE=1 SV=1	Yes	No	ND	ND	ND	ND	ND	ND	ND	ND	4	2	2	6.29
P21926	CD9 antigen OS=Homo sapiens OX=9606 GN=CD9 PE=1 SV=4	Yes	No	ND	ND	ND	ND	ND	ND	ND	ND	4	2	2	4.39
P31146	Coronin-1A OS=Homo sapiens OX=9606 GN=CORO1A PE=1 SV=4	Yes	No	ND	ND	ND	ND	ND	ND	ND	ND	3	2	2	5.21
P68104	Elongation factor 1-alpha 1 OS=Homo sapiens OX=9606 GN=EEF1A1 PE=1 SV=1	Yes	No	ND	ND	ND	ND	ND	ND	ND	ND	3	3	3	6.71
A0A7I2V5N4	Elongation factor 1-alpha OS=Homo sapiens OX=9606 GN=EEF1A1 PE=1 SV=1	Yes	No	ND	ND	ND	ND	ND	ND	ND	ND	3	3	3	7.16
A0A7I2V3H3	Elongation factor 1-alpha OS=Homo sapiens OX=9606 GN=EEF1A1 PE=1 SV=1	Yes	No	ND	ND	ND	ND	ND	ND	ND	ND	3	3	3	8.24
A0A7I2V659	Elongation factor 1-alpha OS=Homo sapiens OX=9606 GN=EEF1A1 PE=1 SV=1	Yes	No	ND	ND	ND	ND	ND	ND	ND	ND	3	3	3	6.75
A0A087WVQ9	Elongation factor 1-alpha OS=Homo sapiens OX=9606 GN=EEF1A1 PE=1 SV=2	Yes	No	ND	ND	ND	ND	ND	ND	ND	ND	3	3	3	6.75
A0A075B730	Epiplakin OS=Homo sapiens OX=9606 GN=EPPK1 PE=1 SV=2	No	No	ND	ND	ND	ND	ND	ND	ND	ND	2	2	2	0.57
P58107	Epiplakin OS=Homo sapiens OX=9606 GN=EPPK1 PE=1 SV=3	No	No	ND	ND	ND	ND	ND	ND	ND	ND	2	2	2	0.57
P52907	F-actin-capping protein subunit alpha-1 OS=Homo sapiens OX=9606 GN=CAPZA1 PE=1 SV=3	Yes	No	ND	ND	ND	ND	ND	ND	ND	ND	3	3	3	10.84
C9JC84	Fibrinogen gamma chain OS=Homo sapiens OX=9606 GN=FGG PE=1 SV=1	Yes	Yes	ND	ND	ND	ND	ND	ND	ND	ND	74	14	14	27.77
P47929	Galectin-7 OS=Homo sapiens OX=9606 GN=LGALS7 PE=1 SV=2	Yes	No	ND	ND	ND	ND	ND	ND	ND	ND	17	7	7	46.32
A0A2R8YDT1	Glutamine synthetase OS=Homo sapiens OX=9606 GN=GLUL PE=1 SV=1	Yes	No	ND	ND	ND	ND	ND	ND	ND	ND	5	2	2	4.34
P15104	Glutamine synthetase OS=Homo sapiens OX=9606 GN=GLUL PE=1 SV=4	Yes	No	ND	ND	ND	ND	ND	ND	ND	ND	5	2	2	5.9
E7EP32	Guanine nucleotide-binding protein G(I)/G(S)/G(T) subunit beta-2 OS=Homo sapiens OX=9606 GN=GNB2 PE=1 SV=1	Yes	No	ND	ND	ND	ND	ND	ND	ND	ND	5	3	3	6.76
P62879	Guanine nucleotide-binding protein G(I)/G(S)/G(T) subunit beta-2 OS=Homo sapiens OX=9606 GN=GNB2 PE=1 SV=3	Yes	No	ND	ND	ND	ND	ND	ND	ND	ND	5	3	3	5.88
P04899	Guanine nucleotide-binding protein G(i) subunit alpha-2 OS=Homo sapiens OX=9606 GN=GNAI2 PE=1 SV=3	Yes	No	ND	ND	ND	ND	ND	ND	ND	ND	12	3	3	9.58
A0A7I2S2S9	Guanine nucleotide-binding protein subunit beta-4 OS=Homo sapiens OX=9606 GN=GNB4 PE=1 SV=1	Yes	No	ND	ND	ND	ND	ND	ND	ND	ND	5	3	3	6.12
A0A6Q8PG88	Guanine nucleotide-binding protein subunit beta-4 OS=Homo sapiens OX=9606 GN=GNB4 PE=1 SV=1	Yes	No	ND	ND	ND	ND	ND	ND	ND	ND	5	3	3	6.58
Q9HAV0	Guanine nucleotide-binding protein subunit beta-4 OS=Homo sapiens OX=9606 GN=GNB4 PE=1 SV=3	Yes	No	ND	ND	ND	ND	ND	ND	ND	ND	5	3	3	5.88
A0A2R8Y7C0	Hemoglobin subunit alpha (Fragment) OS=Homo sapiens OX=9606 GN=HBA2 PE=1 SV=1	Yes	Yes	ND	ND	ND	ND	ND	ND	ND	ND	5	2	2	17.91
U3KQK0	Histone H2B OS=Homo sapiens OX=9606 GN=H2BC15 PE=1 SV=1	Yes	No	ND	ND	ND	ND	ND	ND	ND	ND	9	2	2	16.27
P33778	Histone H2B type 1-B OS=Homo sapiens OX=9606 GN=H2BC3 PE=1 SV=2	No	No	ND	ND	ND	ND	ND	ND	ND	ND	9	2	2	21.43
P62807	Histone H2B type 1-C/E/F/G/I OS=Homo sapiens OX=9606 GN=H2BC4 PE=1 SV=4	Yes	No	ND	ND	ND	ND	ND	ND	ND	ND	9	2	2	21.43
P58876	Histone H2B type 1-D OS=Homo sapiens OX=9606 GN=H2BC5 PE=1 SV=2	Yes	No	ND	ND	ND	ND	ND	ND	ND	ND	9	2	2	21.43
Q93079	Histone H2B type 1-H OS=Homo sapiens OX=9606 GN=H2BC9 PE=1 SV=3	Yes	No	ND	ND	ND	ND	ND	ND	ND	ND	9	2	2	21.43
P06899	Histone H2B type 1-J OS=Homo sapiens OX=9606 GN=H2BC11 PE=1 SV=3	No	No	ND	ND	ND	ND	ND	ND	ND	ND	9	2	2	21.43
O60814	Histone H2B type 1-K OS=Homo sapiens OX=9606 GN=H2BC12 PE=1 SV=3	No	No	ND	ND	ND	ND	ND	ND	ND	ND	9	2	2	21.43
Q99880	Histone H2B type 1-L OS=Homo sapiens OX=9606 GN=H2BC13 PE=1 SV=3	Yes	No	ND	ND	ND	ND	ND	ND	ND	ND	9	2	2	21.43
Q99879	Histone H2B type 1-M OS=Homo sapiens OX=9606 GN=H2BC14 PE=1 SV=3	Yes	No	ND	ND	ND	ND	ND	ND	ND	ND	9	2	2	21.43
Q99877	Histone H2B type 1-N OS=Homo sapiens OX=9606 GN=H2BC15 PE=1 SV=3	Yes	No	ND	ND	ND	ND	ND	ND	ND	ND	9	2	2	21.43
P23527	Histone H2B type 1-O OS=Homo sapiens OX=9606 GN=H2BC17 PE=1 SV=3	No	No	ND	ND	ND	ND	ND	ND	ND	ND	9	2	2	21.43
Q16778	Histone H2B type 2-E OS=Homo sapiens OX=9606 GN=H2BC21 PE=1 SV=3	Yes	No	ND	ND	ND	ND	ND	ND	ND	ND	9	2	2	21.43
Q5QNW6	Histone H2B type 2-F OS=Homo sapiens OX=9606 GN=H2BC18 PE=1 SV=3	Yes	No	ND	ND	ND	ND	ND	ND	ND	ND	9	2	2	21.43
Q8N257	Histone H2B type 3-B OS=Homo sapiens OX=9606 GN=H2BU1 PE=1 SV=3	No	No	ND	ND	ND	ND	ND	ND	ND	ND	9	2	2	21.43
P57053	Histone H2B type F-S OS=Homo sapiens OX=9606 GN=H2BC12L PE=1 SV=2	No	No	ND	ND	ND	ND	ND	ND	ND	ND	9	2	2	21.43
P62805	Histone H4 OS=Homo sapiens OX=9606 GN=H4C1 PE=1 SV=2	Yes	No	ND	ND	ND	ND	ND	ND	ND	ND	27	6	6	50.49
A0A0A0MS07	Immunoglobulin heavy constant gamma 1 (Fragment) OS=Homo sapiens OX=9606 GN=IGHG1 PE=1 SV=1	Yes	Yes	ND	ND	ND	ND	ND	ND	ND	ND	55	8	2	24.07
A0A0G2JMI3	Immunoglobulin heavy variable 1-69-2 OS=Homo sapiens OX=9606 GN=IGHV1-69-2 PE=3 SV=2	No	No	ND	ND	ND	ND	ND	ND	ND	ND	7	2	2	10.26
A0A0J9YXX1	Immunoglobulin heavy variable 5-10-1 OS=Homo sapiens OX=9606 GN=IGHV5-10-1 PE=3 SV=1	No	No	ND	ND	ND	ND	ND	ND	ND	ND	7	2	2	10.26
A0A5H1ZRQ3	Immunoglobulin kappa constant (Fragment) OS=Homo sapiens OX=9606 GN=IGKC PE=1 SV=1	Yes	Yes	ND	ND	ND	ND	ND	ND	ND	ND	46	6	6	41.12
A0A075B6P5	Immunoglobulin kappa variable 2-28 OS=Homo sapiens OX=9606 GN=IGKV2-28 PE=3 SV=1	No	No	ND	ND	ND	ND	ND	ND	ND	ND	13	2	2	10.83
A2NJV5	Immunoglobulin kappa variable 2-29 OS=Homo sapiens OX=9606 GN=IGKV2-29 PE=3 SV=2	No	No	ND	ND	ND	ND	ND	ND	ND	ND	13	2	2	10.83
A0A087WW87	Immunoglobulin kappa variable 2-40 OS=Homo sapiens OX=9606 GN=IGKV2-40 PE=3 SV=2	No	No	ND	ND	ND	ND	ND	ND	ND	ND	13	2	2	10.74
A0A0A0MRZ7	Immunoglobulin kappa variable 2D-26 OS=Homo sapiens OX=9606 GN=IGKV2D-26 PE=3 SV=1	No	No	ND	ND	ND	ND	ND	ND	ND	ND	13	2	2	10.83
P01615	Immunoglobulin kappa variable 2D-28 OS=Homo sapiens OX=9606 GN=IGKV2D-28 PE=1 SV=2	Yes	Yes	ND	ND	ND	ND	ND	ND	ND	ND	13	2	2	10.83
A0A075B6S2	Immunoglobulin kappa variable 2D-29 OS=Homo sapiens OX=9606 GN=IGKV2D-29 PE=3 SV=1	No	No	ND	ND	ND	ND	ND	ND	ND	ND	13	2	2	10.83
A0A075B6S6	Immunoglobulin kappa variable 2D-30 OS=Homo sapiens OX=9606 GN=IGKV2D-30 PE=3 SV=1	No	No	ND	ND	ND	ND	ND	ND	ND	ND	13	2	2	10.83
P01614	Immunoglobulin kappa variable 2D-40 OS=Homo sapiens OX=9606 GN=IGKV2D-40 PE=1 SV=2	Yes	Yes	ND	ND	ND	ND	ND	ND	ND	ND	13	2	2	10.74
P05556	Integrin beta-1 OS=Homo sapiens OX=9606 GN=ITGB1 PE=1 SV=2	Yes	No	ND	ND	ND	ND	ND	ND	ND	ND	6	4	4	4.76
A0A7I2V2F9	Integrin beta OS=Homo sapiens OX=9606 GN=ITGB1 PE=1 SV=1	Yes	No	ND	ND	ND	ND	ND	ND	ND	ND	6	4	4	4.79
A0A7I2V348	Integrin beta OS=Homo sapiens OX=9606 GN=ITGB1 PE=1 SV=1	Yes	No	ND	ND	ND	ND	ND	ND	ND	ND	6	4	4	4.79
C9JPK5	Integrin beta OS=Homo sapiens OX=9606 GN=ITGB1 PE=1 SV=2	Yes	No	ND	ND	ND	ND	ND	ND	ND	ND	6	4	4	4.7
E7EUI6	Integrin beta OS=Homo sapiens OX=9606 GN=ITGB1 PE=1 SV=2	Yes	No	ND	ND	ND	ND	ND	ND	ND	ND	6	4	4	4.74
H7C4K3	Integrin beta OS=Homo sapiens OX=9606 GN=ITGB1 PE=1 SV=2	Yes	No	ND	ND	ND	ND	ND	ND	ND	ND	6	4	4	5.13
A0A140TA69	Keratin, type I cuticular Ha4 OS=Homo sapiens OX=9606 GN=KRT34 PE=3 SV=1	No	No	ND	ND	ND	ND	ND	ND	ND	ND	17	6	3	13.07
P08727	Keratin, type I cytoskeletal 19 OS=Homo sapiens OX=9606 GN=KRT19 PE=1 SV=4	No	No	ND	ND	ND	ND	ND	ND	ND	ND	134	15	6	30.25
Q7Z794	Keratin, type II cytoskeletal 1b OS=Homo sapiens OX=9606 GN=KRT77 PE=1 SV=3	No	No	ND	ND	ND	ND	ND	ND	ND	ND	163	20	9	22.84
P12035	Keratin, type II cytoskeletal 3 OS=Homo sapiens OX=9606 GN=KRT3 PE=1 SV=3	No	No	ND	ND	ND	ND	ND	ND	ND	ND	76	18	3	15.76
A0A5F9ZHM4	L-lactate dehydrogenase OS=Homo sapiens OX=9606 GN=LDHB PE=1 SV=1	Yes	No	ND	ND	ND	ND	ND	ND	ND	ND	13	3	3	10.26
P26038	Moesin OS=Homo sapiens OX=9606 GN=MSN PE=1 SV=3	Yes	Yes	ND	ND	ND	ND	ND	ND	ND	ND	9	3	3	4.51
P05164	Myeloperoxidase OS=Homo sapiens OX=9606 GN=MPO PE=1 SV=1	Yes	No	ND	ND	ND	ND	ND	ND	ND	ND	23	9	9	12.75
A0A8I5KWT8	Myosin-9 OS=Homo sapiens OX=9606 GN=MYH9 PE=4 SV=1	Yes	No	ND	ND	ND	ND	ND	ND	ND	ND	3	2	2	1.11
A0A0A0MSI0	Peroxiredoxin-1 (Fragment) OS=Homo sapiens OX=9606 GN=PRDX1 PE=1 SV=1	Yes	No	ND	ND	ND	ND	ND	ND	ND	ND	6	3	2	21.64
Q06830	Peroxiredoxin-1 OS=Homo sapiens OX=9606 GN=PRDX1 PE=1 SV=1	Yes	No	ND	ND	ND	ND	ND	ND	ND	ND	6	3	2	18.59
A0A3B3ITK7	Phosphoglucomutase-1 OS=Homo sapiens OX=9606 GN=PGM1 PE=1 SV=1	Yes	No	ND	ND	ND	ND	ND	ND	ND	ND	3	3	3	5.48
P36871	Phosphoglucomutase-1 OS=Homo sapiens OX=9606 GN=PGM1 PE=1 SV=3	Yes	No	ND	ND	ND	ND	ND	ND	ND	ND	3	3	3	5.69
P16284	Platelet endothelial cell adhesion molecule OS=Homo sapiens OX=9606 GN=PECAM1 PE=1 SV=2	Yes	No	ND	ND	ND	ND	ND	ND	ND	ND	7	4	4	5.69
E7EU05	Platelet glycoprotein 4 (Fragment) OS=Homo sapiens OX=9606 GN=CD36 PE=1 SV=2	No	No	ND	ND	ND	ND	ND	ND	ND	ND	3	2	2	3.24
P16671	Platelet glycoprotein 4 OS=Homo sapiens OX=9606 GN=CD36 PE=1 SV=2	No	No	ND	ND	ND	ND	ND	ND	ND	ND	3	2	2	3.18
J3QS39	Polyubiquitin-B (Fragment) OS=Homo sapiens OX=9606 GN=UBB PE=1 SV=1	Yes	No	ND	ND	ND	ND	ND	ND	ND	ND	18	6	6	54.84
J3QKN0	Polyubiquitin-B (Fragment) OS=Homo sapiens OX=9606 GN=UBB PE=1 SV=1	Yes	No	ND	ND	ND	ND	ND	ND	ND	ND	18	6	6	24.76
B4DV12	Polyubiquitin-B OS=Homo sapiens OX=9606 GN=UBB PE=1 SV=1	Yes	No	ND	ND	ND	ND	ND	ND	ND	ND	18	6	6	33.33
P0CG47	Polyubiquitin-B OS=Homo sapiens OX=9606 GN=UBB PE=1 SV=1	Yes	No	ND	ND	ND	ND	ND	ND	ND	ND	18	6	6	22.27
F5H2Z3	Polyubiquitin-C (Fragment) OS=Homo sapiens OX=9606 GN=UBC PE=1 SV=1	Yes	No	ND	ND	ND	ND	ND	ND	ND	ND	18	6	6	37.5
F5H388	Polyubiquitin-C (Fragment) OS=Homo sapiens OX=9606 GN=UBC PE=1 SV=1	Yes	No	ND	ND	ND	ND	ND	ND	ND	ND	18	6	6	32.9
F5H265	Polyubiquitin-C (Fragment) OS=Homo sapiens OX=9606 GN=UBC PE=1 SV=1	Yes	No	ND	ND	ND	ND	ND	ND	ND	ND	18	6	6	34.23
F5GXK7	Polyubiquitin-C (Fragment) OS=Homo sapiens OX=9606 GN=UBC PE=1 SV=2	Yes	No	ND	ND	ND	ND	ND	ND	ND	ND	18	6	6	30.18
F5H747	Polyubiquitin-C (Fragment) OS=Homo sapiens OX=9606 GN=UBC PE=1 SV=8	Yes	No	ND	ND	ND	ND	ND	ND	ND	ND	18	6	6	31.88
P0CG48	Polyubiquitin-C OS=Homo sapiens OX=9606 GN=UBC PE=1 SV=3	Yes	No	ND	ND	ND	ND	ND	ND	ND	ND	18	6	6	7.45
A0A0A6YYG9	Protein ARPC4-TTLL3 OS=Homo sapiens OX=9606 GN=ARPC4-TTLL3 PE=3 SV=1	Yes	No	ND	ND	ND	ND	ND	ND	ND	ND	2	2	2	3.04
Q08188	Protein-glutamine gamma-glutamyltransferase E OS=Homo sapiens OX=9606 GN=TGM3 PE=1 SV=4	Yes	No	ND	ND	ND	ND	ND	ND	ND	ND	9	6	6	9.96
P06702	Protein S100-A9 OS=Homo sapiens OX=9606 GN=S100A9 PE=1 SV=1	Yes	No	ND	ND	ND	ND	ND	ND	ND	ND	23	3	3	26.32
Q5VTE0	Putative elongation factor 1-alpha-like 3 OS=Homo sapiens OX=9606 GN=EEF1A1P5 PE=5 SV=1	Yes	No	ND	ND	ND	ND	ND	ND	ND	ND	3	3	3	6.71
Q92928	Putative Ras-related protein Rab-1C OS=Homo sapiens OX=9606 GN=RAB1C PE=5 SV=2	No	No	ND	ND	ND	ND	ND	ND	ND	ND	7	2	2	13.43
A0A804F729	Pyruvate kinase OS=Homo sapiens OX=9606 GN=PKM PE=1 SV=1	Yes	No	ND	ND	ND	ND	ND	ND	ND	ND	47	11	11	21.65
A0A804F6T5	Pyruvate kinase OS=Homo sapiens OX=9606 GN=PKM PE=1 SV=1	Yes	No	ND	ND	ND	ND	ND	ND	ND	ND	47	11	11	23.14
Q14644	Ras GTPase-activating protein 3 OS=Homo sapiens OX=9606 GN=RASA3 PE=1 SV=3	No	No	ND	ND	ND	ND	ND	ND	ND	ND	2	2	2	2.88
B1AH77	Ras-related C3 botulinum toxin substrate 2 OS=Homo sapiens OX=9606 GN=RAC2 PE=1 SV=1	Yes	No	ND	ND	ND	ND	ND	ND	ND	ND	7	2	2	9.46
B1AH80	Ras-related C3 botulinum toxin substrate 2 OS=Homo sapiens OX=9606 GN=RAC2 PE=1 SV=1	Yes	No	ND	ND	ND	ND	ND	ND	ND	ND	7	2	2	7.57
P15153	Ras-related C3 botulinum toxin substrate 2 OS=Homo sapiens OX=9606 GN=RAC2 PE=1 SV=1	Yes	No	ND	ND	ND	ND	ND	ND	ND	ND	7	2	2	7.29
E7END7	Ras-related protein Rab-1A OS=Homo sapiens OX=9606 GN=RAB1A PE=1 SV=1	Yes	No	ND	ND	ND	ND	ND	ND	ND	ND	7	2	2	15.61
P62820	Ras-related protein Rab-1A OS=Homo sapiens OX=9606 GN=RAB1A PE=1 SV=3	Yes	No	ND	ND	ND	ND	ND	ND	ND	ND	7	2	2	13.17
E9PLD0	Ras-related protein Rab-1B OS=Homo sapiens OX=9606 GN=RAB1B PE=1 SV=1	Yes	No	ND	ND	ND	ND	ND	ND	ND	ND	7	2	2	15.98
Q9H0U4	Ras-related protein Rab-1B OS=Homo sapiens OX=9606 GN=RAB1B PE=1 SV=1	Yes	No	ND	ND	ND	ND	ND	ND	ND	ND	7	2	2	13.43
Q53RT3	Retroviral-like aspartic protease 1 OS=Homo sapiens OX=9606 GN=ASPRV1 PE=1 SV=1	No	No	ND	ND	ND	ND	ND	ND	ND	ND	10	3	3	9.33
A0A8I5KQE6	Ribosomal protein SA pseudogene 58 OS=Homo sapiens OX=9606 GN=RPSAP58 PE=4 SV=1	No	No	ND	ND	ND	ND	ND	ND	ND	ND	3	2	2	7.12
P29508	Serpin B3 OS=Homo sapiens OX=9606 GN=SERPINB3 PE=1 SV=2	Yes	No	ND	ND	ND	ND	ND	ND	ND	ND	4	3	3	8.97
P30626	Sorcin OS=Homo sapiens OX=9606 GN=SRI PE=1 SV=1	Yes	No	ND	ND	ND	ND	ND	ND	ND	ND	5	2	2	9.6
C9J0K6	Sorcin OS=Homo sapiens OX=9606 GN=SRI PE=1 SV=1	Yes	No	ND	ND	ND	ND	ND	ND	ND	ND	5	2	2	12.26
A0A7I2V3T7	Tetraspanin OS=Homo sapiens OX=9606 GN=CD9 PE=1 SV=1	Yes	No	ND	ND	ND	ND	ND	ND	ND	ND	4	2	2	4.59
F5GXT1	Tetraspanin OS=Homo sapiens OX=9606 GN=CD9 PE=1 SV=10	Yes	No	ND	ND	ND	ND	ND	ND	ND	ND	4	2	2	3.7
A0A087WU13	Tetraspanin OS=Homo sapiens OX=9606 GN=CD9 PE=1 SV=2	Yes	No	ND	ND	ND	ND	ND	ND	ND	ND	4	2	2	3.92
G8JLH6	Tetraspanin OS=Homo sapiens OX=9606 GN=CD9 PE=1 SV=2	Yes	No	ND	ND	ND	ND	ND	ND	ND	ND	4	2	2	3.98
A0A494C0J7	TGc domain-containing protein OS=Homo sapiens OX=9606 PE=3 SV=1	Yes	No	ND	ND	ND	ND	ND	ND	ND	ND	9	6	6	9.69
C9JGI3	Thymidine phosphorylase (Fragment) OS=Homo sapiens OX=9606 GN=TYMP PE=1 SV=1	No	No	ND	ND	ND	ND	ND	ND	ND	ND	8	2	2	5.39
A0A494C0L6	Thymidine phosphorylase (Fragment) OS=Homo sapiens OX=9606 GN=TYMP PE=1 SV=1	No	No	ND	ND	ND	ND	ND	ND	ND	ND	8	2	2	8.3
P19971	Thymidine phosphorylase OS=Homo sapiens OX=9606 GN=TYMP PE=1 SV=2	No	No	ND	ND	ND	ND	ND	ND	ND	ND	8	2	2	4.98
F2Z393	Transaldolase OS=Homo sapiens OX=9606 GN=TALDO1 PE=1 SV=1	Yes	No	ND	ND	ND	ND	ND	ND	ND	ND	4	2	2	5.97
P37837	Transaldolase OS=Homo sapiens OX=9606 GN=TALDO1 PE=1 SV=2	Yes	No	ND	ND	ND	ND	ND	ND	ND	ND	4	2	2	5.64
X6RJP6	Transgelin-2 (Fragment) OS=Homo sapiens OX=9606 GN=TAGLN2 PE=1 SV=1	Yes	No	ND	ND	ND	ND	ND	ND	ND	ND	5	2	2	10.7
P37802	Transgelin-2 OS=Homo sapiens OX=9606 GN=TAGLN2 PE=1 SV=3	Yes	No	ND	ND	ND	ND	ND	ND	ND	ND	5	2	2	10.05
A0A7P0T8Q5	Transitional endoplasmic reticulum ATPase OS=Homo sapiens OX=9606 GN=VCP PE=1 SV=1	Yes	No	ND	ND	ND	ND	ND	ND	ND	ND	10	6	6	9.28
A0A7P0TAW3	Transitional endoplasmic reticulum ATPase OS=Homo sapiens OX=9606 GN=VCP PE=1 SV=1	Yes	No	ND	ND	ND	ND	ND	ND	ND	ND	10	6	6	9.07
A0A7I2V540	Transitional endoplasmic reticulum ATPase OS=Homo sapiens OX=9606 GN=VCP PE=1 SV=1	Yes	No	ND	ND	ND	ND	ND	ND	ND	ND	10	6	6	8.71
A0A7P0T8A3	Transitional endoplasmic reticulum ATPase OS=Homo sapiens OX=9606 GN=VCP PE=1 SV=1	Yes	No	ND	ND	ND	ND	ND	ND	ND	ND	10	6	6	9.21
A0A7P0Z4C6	Transitional endoplasmic reticulum ATPase OS=Homo sapiens OX=9606 GN=VCP PE=1 SV=1	Yes	No	ND	ND	ND	ND	ND	ND	ND	ND	10	6	6	10.09
A0A7P0TAQ1	Transitional endoplasmic reticulum ATPase OS=Homo sapiens OX=9606 GN=VCP PE=1 SV=1	Yes	No	ND	ND	ND	ND	ND	ND	ND	ND	10	6	6	9.55
C9JUP7	Transitional endoplasmic reticulum ATPase OS=Homo sapiens OX=9606 GN=VCP PE=1 SV=2	Yes	No	ND	ND	ND	ND	ND	ND	ND	ND	10	6	6	9.2
P55072	Transitional endoplasmic reticulum ATPase OS=Homo sapiens OX=9606 GN=VCP PE=1 SV=4	Yes	No	ND	ND	ND	ND	ND	ND	ND	ND	10	6	6	8.68
P68366	Tubulin alpha-4A chain OS=Homo sapiens OX=9606 GN=TUBA4A PE=1 SV=1	Yes	No	ND	ND	ND	ND	ND	ND	ND	ND	7	4	2	11.16
P68371	Tubulin beta-4B chain OS=Homo sapiens OX=9606 GN=TUBB4B PE=1 SV=1	Yes	No	ND	ND	ND	ND	ND	ND	ND	ND	38	8	5	15.96
P62979	Ubiquitin-40S ribosomal protein S27a OS=Homo sapiens OX=9606 GN=RPS27A PE=1 SV=2	Yes	No	ND	ND	ND	ND	ND	ND	ND	ND	18	6	6	32.69
P62987	Ubiquitin-60S ribosomal protein L40 OS=Homo sapiens OX=9606 GN=UBA52 PE=1 SV=2	Yes	No	ND	ND	ND	ND	ND	ND	ND	ND	18	6	6	39.84
B0YJC4	Vimentin OS=Homo sapiens OX=9606 GN=VIM PE=1 SV=1	Yes	No	ND	ND	ND	ND	ND	ND	ND	ND	4	4	3	9.74
P08670	Vimentin OS=Homo sapiens OX=9606 GN=VIM PE=1 SV=4	Yes	No	ND	ND	ND	ND	ND	ND	ND	ND	4	4	3	9.01
P38606	V-type proton ATPase catalytic subunit A OS=Homo sapiens OX=9606 GN=ATP6V1A PE=1 SV=2	Yes	No	ND	ND	ND	ND	ND	ND	ND	ND	2	2	2	3.89
Q96DA0	Zymogen granule protein 16 homolog B OS=Homo sapiens OX=9606 GN=ZG16B PE=1 SV=3	Yes	No	ND	ND	ND	ND	ND	ND	ND	ND	5	3	3	12.02
A0A0U1RQZ6	Zymogen granule protein 16 homolog B OS=Homo sapiens OX=9606 GN=ZG16B PE=4 SV=1	Yes	No	ND	ND	ND	ND	ND	ND	ND	ND	5	3	3	14.04
A0A0C4DGN4	Zymogen granule protein 16 homolog B OS=Homo sapiens OX=9606 GN=ZG16B PE=4 SV=2	Yes	No	ND	ND	ND	ND	ND	ND	ND	ND	5	3	3	14.53
