# Supplementary material for: Comparing the Proteomic Profiles of Extracellular Vesicles Isolated using Different Methods from Long-term Stored Plasma Samples
Source: Biol Proced Online. 2024 Jun 19;26:18. doi: 10.1186/s12575-024-00243-4 (PMC11188224; doi:10.1186/s12575-024-00243-4)
Supplement: Supplementary file 2 — Supplementary Material 2 [file 12575_2024_243_MOESM2_ESM.xlsx]

## Sheet: Additional Table 2
Additional Table 3. Theoretical concentration of the unique proteins identified in plasma-derived EVs. The table depicts the identified proteins separated according to their theoretical concentration in plasma and the isolation method in which each protein has been identified
Protein	Theoretical Concentration	Isolation Method
(Uniprot Accesion)	(ng/L)
P09525	550 ng/L	SEC+UC
Q6P452	550 ng/L	SEC+UC
P08311	330 ng/L	SEC+UC
A0A2R8YDT1	150 ng/L	SEC+UC
P15104	150 ng/L	SEC+UC
E7EP32	940 ng/L	SEC+UC
P62879	940 ng/L	SEC+UC
Q53RT3	150 ng/L	SEC+UC
P38606	700 ng/L	SEC+UC
Q96DA0	690 ng/L	SEC+UC
A0A0C4DGN4	690 ng/L	SEC+UC
A0A7P0T936	7.1 ng/L	SEC
A0A7I2PLE3	7.1 ng/L	SEC
A0A7I2PJZ2	7.1 ng/L	SEC
P10636	7.1 ng/L	SEC
P11234	440 ng/L	SEC
C9J6B1	440 ng/L	SEC
C9JQB3	440 ng/L	SEC
Q15833	870 ng/L	SEC
	(µg/L)
Q04917	42 µg/L	SEC+UC
P31947	29 µg/L	SEC+UC
C9J9K3	1.2 µg/L	SEC+UC
A0A0C4DG17	1.2 µg/L	SEC+UC
P08865	1.2 µg/L	SEC+UC
P59998	5.9 µg/L	SEC+UC
Q5T0R2	73 µg/L	SEC+UC
Q5T0R1	73 µg/L	SEC+UC
Q5T0R3	73 µg/L	SEC+UC
Q5T0R7	73 µg/L	SEC+UC
Q5T0R6	73 µg/L	SEC+UC
Q5T0R9	73 µg/L	SEC+UC
Q5T0R4	73 µg/L	SEC+UC
Q5T0R5	73 µg/L	SEC+UC
D6RBL5	5.0 µg/L	SEC+UC
P02730	22 µg/L	SEC+UC
P02812	25 µg/L	SEC+UC
Q562R1	830 µg/L	SEC+UC
Q9NP55	1.2 µg/L	SEC+UC
Q8TDL5	2.7 µg/L	SEC+UC
Q9NZT1	48 µg/L	SEC+UC
P07384	9.1 µg/L	SEC+UC
P31944	3.6 µg/L	SEC+UC
A0A1B0GVD5	370 µg/L	SEC+UC
A0A1B0GW44	370 µg/L	SEC+UC
A0A1B0GV23	370 µg/L	SEC+UC
A0A1B0GWE8	370 µg/L	SEC+UC
P07339	370 µg/L	SEC+UC
A0A1B0GVP3	370 µg/L	SEC+UC
F8W787	370 µg/L	SEC+UC
C9JH19	370 µg/L	SEC+UC
A6NNI4	1.2 µg/L	SEC+UC
A0A2R8Y478	1.2 µg/L	SEC+UC
P21926	1.2 µg/L	SEC+UC
P31146	45 µg/L	SEC+UC
P68104	82 µg/L	SEC+UC
A0A7I2V5N4	82 µg/L	SEC+UC
A0A7I2V3H3	82 µg/L	SEC+UC
A0A7I2V659	82 µg/L	SEC+UC
A0A087WVQ9	82 µg/L	SEC+UC
A0A075B730	1.2 µg/L	SEC+UC
P58107	1.2 µg/L	SEC+UC
P52907	16 µg/L	SEC+UC
P47929	4.0 µg/L	SEC+UC
P04899	4.0 µg/L	SEC+UC
P62805	25 µg/L	SEC+UC
P05556	270 µg/L	SEC+UC
A0A7I2V2F9	270 µg/L	SEC+UC
A0A7I2V348	270 µg/L	SEC+UC
C9JPK5	270 µg/L	SEC+UC
E7EUI6	270 µg/L	SEC+UC
H7C4K3	270 µg/L	SEC+UC
P08727	300 µg/L	SEC+UC
P12035	280 µg/L	SEC+UC
A0A5F9ZHM4	560 µg/L	SEC+UC
P26038	130 µg/L	SEC+UC
P05164	24 µg/L	SEC+UC
A0A8I5KWT8	410 µg/L	SEC+UC
A0A0A0MSI0	110 µg/L	SEC+UC
Q06830	110 µg/L	SEC+UC
A0A3B3ITK7	21 µg/L	SEC+UC
P36871	21 µg/L	SEC+UC
P16284	110 µg/L	SEC+UC
E7EU05	5.3 µg/L	SEC+UC
P16671	5.3 µg/L	SEC+UC
Q08188	14 µg/L	SEC+UC
P06702	25 µg/L	SEC+UC
A0A804F729	310 µg/L	SEC+UC
A0A804F6T5	310 µg/L	SEC+UC
B1AH77	3.3 µg/L	SEC+UC
B1AH80	3.3 µg/L	SEC+UC
P15153	3.3 µg/L	SEC+UC
E7END7	3.0 µg/L	SEC+UC
P62820	3.0 µg/L	SEC+UC
P29508	9.1 µg/L	SEC+UC
P30626	1.1 µg/L	SEC+UC
C9J0K6	1.1 µg/L	SEC+UC
A0A7I2V3T7	1.2 µg/L	SEC+UC
F5GXT1	1.2 µg/L	SEC+UC
A0A087WU13	1.2 µg/L	SEC+UC
G8JLH6	1.2 µg/L	SEC+UC
C9JGI3	11 µg/L	SEC+UC
A0A494C0L6	11 µg/L	SEC+UC
P19971	11 µg/L	SEC+UC
F2Z393	29 µg/L	SEC+UC
P37837	29 µg/L	SEC+UC
X6RJP6	270 µg/L	SEC+UC
P37802	270 µg/L	SEC+UC
A0A7P0T8Q5	34 µg/L	SEC+UC
A0A7P0TAW3	34 µg/L	SEC+UC
A0A7I2V540	34 µg/L	SEC+UC
A0A7P0T8A3	34 µg/L	SEC+UC
A0A7P0TAQ1	34 µg/L	SEC+UC
C9JUP7	34 µg/L	SEC+UC
P55072	34 µg/L	SEC+UC
P68366	130 µg/L	SEC+UC
P62979	230 µg/L	SEC+UC
P08670	35 µg/L	SEC+UC
P19961	77 µg/L	SEC
H0YNP5	19 µg/L	SEC
H0YM50	19 µg/L	SEC
D6RFG5	6.4 µg/L	SEC
D6RA82	6.4 µg/L	SEC
A0A087WZB5	24 µg/L	SEC
Q9HBI1	24 µg/L	SEC
E9PK25	290 µg/L	SEC
Q9NZN3	15 µg/L	SEC
H3BQN4	640 µg/L	SEC
P78417	120 µg/L	SEC
A0A6Q8PFK8	19 µg/L	SEC
A0A6Q8PHJ6	19 µg/L	SEC
P04792	19 µg/L	SEC
A0A0C4DH68	840 µg/L	SEC
A0A075B6I0	620 µg/L	SEC
P62937	230 µg/L	SEC
C9J5S7	230 µg/L	SEC
P30086	51 µg/L	SEC
A6XMV9	890 µg/L	SEC
P02810	21 µg/L	SEC
H7BYY1	120 µg/L	SEC
B7Z596	120 µg/L	SEC
F5H7S3	120 µg/L	SEC
A0A0J9YYC8	890 µg/L	SEC
P07478	890 µg/L	SEC
Q5JP53	170 µg/L	SEC
A0A5F9ZH78	9.5 µg/L	UC
P0DP09	370 µg/L	UC
A0A0B4J2D9	370 µg/L	UC
P78385	130 µg/L	UC
	(mg/L)
Q6P163	43 mg/L	SEC+UC
P02655	43 mg/L	SEC+UC
C9JC84	300 mg/L	SEC+UC
A0A2R8Y7C0	14 mg/L	SEC+UC
A0A0A0MS07	230 mg/L	SEC+UC
A0A0G2JMI3	1.1 mg/L	SEC+UC
A0A0J9YXX1	1.2 mg/L	SEC+UC
A0A0A0MRZ7	1.0 mg/L	SEC+UC
P01615	3.5 mg/L	SEC+UC
A0A075B6S2	1.5 mg/L	SEC+UC
P01614	1.9 mg/L	SEC+UC
Q7Z794	1.2 mg/L	SEC+UC
P02656	45 mg/L	SEC
B0YIW2	45 mg/L	SEC
P02749	41 mg/L	SEC
O75636	14 mg/L	SEC
A0A0B4J1X5	27 mg/L	SEC
A0A075B6S5	8.3 mg/L	SEC
P11226	1.9 mg/L	SEC
P0DSN7	6.7 mg/L	SEC
Q92954	4.3 mg/L	SEC
E9PIT3	41 mg/L	SEC
P07996	1.4 mg/L	SEC
P43652	8.7 mg/L	UC
P02763	61 mg/L	UC
P01011	94 mg/L	UC
P04217	51 mg/L	UC
C9JV77	110 mg/L	UC
P02765	110 mg/L	UC
V9GYC1	92 mg/L	UC
V9GYG9	92 mg/L	UC
V9GYM3	92 mg/L	UC
V9GYE3	92 mg/L	UC
V9GYS1	92 mg/L	UC
P02652	92 mg/L	UC
P01031	39 mg/L	UC
P07357	6.4 mg/L	UC
P07360	2.8 mg/L	UC
P08603	100 mg/L	UC
P08185	37 mg/L	UC
H0Y7Z1	47 mg/L	UC
P02751	47 mg/L	UC
P02790	190 mg/L	UC
P05546	50 mg/L	UC
A0A286YEY4	250 mg/L	UC
P01859	250 mg/L	UC
C9JA05	2.2 mg/L	UC
D6RHJ6	2.2 mg/L	UC
P01593	4.9 mg/L	UC
A0A087WSY6	4.8 mg/L	UC
P15814	48 mg/L	UC
P01703	2.3 mg/L	UC
Q5T985	32 mg/L	UC
P19823	32 mg/L	UC
H0YIN9	3.6 mg/L	UC
P51884	29 mg/L	UC
P36955	44 mg/L	UC
P05154	2.1 mg/L	UC
P00747	45 mg/L	UC
P02743	39 mg/L	UC
D6RF35	73 mg/L	UC
P02774	73 mg/L	UC
G5E9F8	5.0 mg/L	UC
P25311	74 mg/L	UC
